# Supplementary material for: NRBP1 and TSC22D proteins affect distal convoluted tubule physiology through modulation of the WNK pathway
Source: Sci Adv. 2025 Jul 16;11(29):eadv2083. doi: 10.1126/sciadv.adv2083 (PMC12266109; doi:10.1126/sciadv.adv2083)
Supplement: Supplementary file 2 — Movies S1 and S2 [file sciadv.adv2083_movies_s1_and_s2.zip]

Archive with 2 entries (2 files):
- adv2083_movie_s1.avi
- adv2083_movie_s2.avi
