# Supplementary material for: NRBP1 and TSC22D proteins affect distal convoluted tubule physiology through modulation of the WNK pathway
Source: Sci Adv. 2025 Jul 16;11(29):eadv2083. doi: 10.1126/sciadv.adv2083 (PMC12266109; doi:10.1126/sciadv.adv2083)
Supplement: Supplementary file 3 — Data S1 to S10 [file sciadv.adv2083_data_s1_to_s10.zip]

Archive with 10 entries (10 files):
- adv2083_data_s1.xlsx
- adv2083_data_s2.xlsx
- adv2083_data_s3.xlsx
- adv2083_data_s4.xlsx
- adv2083_data_s5.xlsx
- adv2083_data_s6.xlsx
- adv2083_data_s7.xlsx
- adv2083_data_s8.xlsx
- adv2083_data_s9.xlsx
- adv2083_data_s10.xlsx
