# Supplementary material for: NRBP1 and TSC22D proteins affect distal convoluted tubule physiology through modulation of the WNK pathway
Source: Sci Adv. 2025 Jul 16;11(29):eadv2083. doi: 10.1126/sciadv.adv2083 (PMC12266109; doi:10.1126/sciadv.adv2083)
Supplement: Supplementary file 3 — Data S1 to S10 [file sciadv.adv2083_data_s1_to_s10.zip › adv2083_data_s1.xlsx]

## Sheet: wnk4ko
wnk4ko_mice_dens_val		n=(3)
figure_3_A
Genotype	Exp	TSC22D1.1	TSC22D2	pSPAK
WT	1	8566.45	9364.08	14416.7
WT	1	3157.96	6945.38	13413.5
WT	1	1885.01	3344.26	14998.2
WT	1	2394.84	5382.26	15103.4
KO	1	8570.79	3017.96	5806.26
KO	1	13856.6	7373.5	7343.91
KO	1	13120.8	7122.96	3678.3
KO	1	16054.2	13732.6	5052.03
KO	1	14370	9142.5	5413.62
WT	2	NA	4863.15	NA
WT	2	NA	3710.15	NA
WT	2	NA	461.335	NA
WT	2	NA	134.142	NA
KO	2	NA	2654.79	NA
KO	2	NA	4574.33	NA
KO	2	NA	8197.91	NA
KO	2	NA	12155.2	NA

## Sheet: klhl3ki
klhl3ki_mice_dens_val		n=(3)
figure_3_A
# MICE	Tsc22d1.1		av_ctrl	norm_val		Tsc22d1.1
1	11753.5		7432.28	1.58141		GENOTYPE
2	7919.85			1.0656		WT	KI
3	10718.9			1.44221		1.58141	3.39888
4	25261.4			3.39888		1.0656	5.25331
5	39044.1			5.25331		1.44221	1.28825
6	9574.6			1.28825		0.898145	3.31517
7	6675.27			0.898145		0.643029	3.14128
8	4779.18			0.643029		0.369602	2.19104
9	2746.98			0.369602
10	24639.3			3.31517
11	23346.9			3.14128
12	16284.5			2.19104
# MICE	Tsc22d2		av_ctrl	norm_val		Tsc22d2
1	10082.3		7438.72	1.35538		GENOTYPE
2	7703.22			1.03556		WT	KI
3	9242.63			1.2425		1.35538	4.07879
4	30341			4.07879		1.03556	5.47524
5	40728.8			5.47524		1.2425	4.2935
6	31938.1			4.2935		1.19384	3.88089
7	8880.63			1.19384		0.812863	4.13203
8	6046.66			0.812863		0.359862	3.54382
9	2676.91			0.359862
10	28868.9			3.88089
11	30737.1			4.13203
12	26361.5			3.54382
# MICE	pSPAK		av_ctrl	norm_val		pSPAK
1	7499.92		5408.81	1.38661		GENOTYPE
2	3515.88			0.650029		WT	KI
3	6917.66			1.27896		1.38661	2.88649
4	15612.5			2.88649		0.650029	3.24162
5	17533.3			3.24162		1.27896	2.82083
6	15257.3			2.82083		1.45443	2.51123
7	7866.73			1.45443		0.735522	3.209
8	3978.3			0.735522		0.494443	2.30842
9	2674.35			0.494443
10	13582.8			2.51123
11	17356.9			3.209
12	12485.8			2.30842
