# Supplementary material for: NRBP1 and TSC22D proteins affect distal convoluted tubule physiology through modulation of the WNK pathway
Source: Sci Adv. 2025 Jul 16;11(29):eadv2083. doi: 10.1126/sciadv.adv2083 (PMC12266109; doi:10.1126/sciadv.adv2083)
Supplement: Supplementary file 3 — Data S1 to S10 [file sciadv.adv2083_data_s1_to_s10.zip › adv2083_data_s2.xlsx]

## Sheet: 080422
	2022-04-08
N1_D2_W4
	pSPAK	SPAK	ratio			pSPAK	SPAK
1	4195.79	20652	0.203167	1		1	1
2	204.335	1981.01	0.103147	0.507695		0.0487	0.0959237
3	2516.96	9009.93	0.279354	1.375		0.599878	0.436275
4	886.719	6899.4	0.128521	0.63259		0.211335	0.33408
5	6762.4	11011.2	0.614137	3.02282		1.61171	0.533181
6	2217.08	3248.28	0.682541	3.35951		0.528407	0.157287
7	12556.5	10685.6	1.17509	5.78388		2.99265	0.517412
8	19445.1	9419.74	2.06429	10.1606		4.63443	0.456119
N1wt_N1TA_N1d
	pSPAK	SPAK
1	1002.65	9944.81	0.100821	1
2	8471.45	21497	0.394076	1.93967
3	13285.9	18825.5	0.705738	3.47369
4	3751.55	16782.8	0.223535	1.10025
5	23842.6	18642.2	1.27896	6.29511
6	23561.3	14392.1	1.6371	8.05792
7	19714.1	12635.5	1.56022	7.67948
2023-07-01
Nuevos calculos para normalizar por la intensidad promedio.
	pSPAK		Average Intensity		Normalización por AvIn
1	4195.79		6098.11		0.688048
2	204.335				0.0335079
3	2516.96				0.412745
4	886.719				0.145409
5	6762.4				1.10893
6	2217.08				0.363569
7	12556.5				2.05908
8	19445.1				3.18871
	SPAK		Average Intensity		Normalización por AvIn
1	20652		9113.39		2.26611
2	1981.01				0.217374
3	9009.93				0.988648
4	6899.4				0.757062
5	11011.2				1.20825
6	3248.28				0.356429
7	10685.6				1.17251
8	9419.74				1.03362

## Sheet: 04-08-22
	pSPAK		Average Intensity		Normalización por AvIn					NRBP1		Average Intensity		Normalización por AvIn
1	4195.79		7803.81		0.537659				1	2866.76		27814.9		0.103066
2	204.335				0.026184				2	5303.52				0.190672
3	2516.96				0.32253				3	4014.86				0.144342
4	886.719				0.113626				4	15629.7				0.56192
5	6762.4		40981.1		0.165013
6	2217.08				0.0541002
7	12556.5				0.306398
8	19445.1				0.474489
	SPAK		Average Intensity		Normalización por AvIn
1	20652		38542.3		0.535826
2	1981.01				0.0513984
3	9009.93				0.233767
4	6899.4				0.179008
5	11011.2		34364.8		0.320422
6	3248.28				0.0945233
7	10685.6				0.310945
8	9419.74				0.27411
	pSPAK/SPAK
1	1.00342
2	0.509433
3	1.3797
4	0.634755
5	0.514986
6	0.572347
7	0.985376
8	1.73102

## Sheet: 01-04-22
	pSPAK	SPAK				pSPAK	SPAK
1	2927.74	2433.45	1.20312	1		1	1
2	1061.67	3405.15	0.311783	0.259144		0.362624	1.39931
3	4197.96	3834.98	1.09465	0.909839		1.43386	1.57595
4	6059.62	8024.4	0.755149	0.627657		2.06973	3.29754
5	9971.45	10197.9	0.977791	0.81271		3.40585	4.19074
6	3321.33	4578.5	0.725418	0.602945		1.13443	1.88149
7	23598.1	17813.6	1.32472	1.10107		8.06019	7.32033
8	21365.8	3998.28	5.34374	4.44155		7.2977	1.64305
2023-07-01
Nuevos calculos para normalizar por la intensidad promedio.
	pSPAK		Average Intensity		Normalización por AvIn					NRBP1		Average Intensity		Normalización por AvIn
1	2927.74		14247		0.205499				1	560.092		22254.8		0.0251672
2	1061.67				0.0745188				2	8967.17				0.402932
3	4197.96				0.294656				3	3909.5				0.17567
4	6059.62				0.425326				4	8818.05				0.396231
5	9971.45		58256.7		0.171164
6	3321.33				0.0570119
7	23598.1				0.405072
8	21365.8				0.366752
	SPAK		Average Intensity		Normalización por AvIn
1	2433.45		17698		0.137499
2	3405.15				0.192404
3	3834.98				0.21669
4	8024.4				0.453407
5	10197.9		36588.3		0.278721
6	4578.5				0.125135
7	17813.6				0.486867
8	3998.28				0.109277
	pSPAK/SPAK
1	1.49455
2	0.387305
3	1.3598
4	0.938066
5	0.614106
6	0.455602
7	0.831998
8	3.35616

## Sheet: 03-25-22
	pSPAK	SPAK				pSPAK	SPAK
1	3393.28	8185.33	0.414556	1		1	1
2	2501.69	5823.91	0.429555	1.03618		0.737249	0.711506
3	4233.86	7732.79	0.54752	1.32074		1.24772	0.944714
4	2571.03	3295.55	0.780153	1.8819		0.757685	0.402617
5	15064.2	11275	1.33607	3.22289		4.43943	1.37747
6	2653.03	14339.6	0.185015	0.446296		0.78185	1.75186
7	14588.9	13164.2	1.10822	2.67327		4.29934	1.60827
8	20060.6	9563.08	2.09772	5.06015		5.91188	1.16832
2023-07-01
Nuevos calculos para normalizar por la intensidad promedio.
	pSPAK		Average Intensity		Normalización por AvIn					NRBP1		Average Intensity		Normalización por AvIn
1	3393.28		12699.9		0.26719				1	3351.67		56851.4		0.0589549
2	2501.69				0.196986				2	11140.7				0.195962
3	4233.86				0.333379				3	12801.1				0.225167
4	2571.03				0.202446				4	29558				0.519916
5	15064.2		52366.8		0.287668
6	2653.03				0.0506625
7	14588.9				0.27859
8	20060.6				0.38308
	SPAK		Average Intensity		Normalización por AvIn
1	8185.33		25037.6		0.326922
2	5823.91				0.232607
3	7732.79				0.308847
4	3295.55				0.131624
5	11275		48341.9		0.233235
6	14339.6				0.296628
7	13164.2				0.272315
8	9563.08				0.197822
	pSPAK/SPAK
1	0.817291
2	0.846861
3	1.07943
4	1.53806
5	1.23338
6	0.170795
7	1.02304
8	1.93649

## Sheet: 27-04-22
	pSPAK	SPAK
1	5791.52
2	3803.03
3	8028.52
4	8041.57
5	11647
6	12110.7
7	10818.7
8	21814.3
2023-07-01
Nuevos calculos para normalizar por la intensidad promedio.
	pSPAK		Average Intensity		Normalización por AvIn
1	5791.52		25664.6		0.225661
2	3803.03				0.148182
3	8028.52				0.312824
4	8041.57				0.313333
5	11647		56390.8		0.20654
6	12110.7				0.214764
7	10818.7				0.191853
8	21814.3				0.386842
	SPAK		Average Intensity		Normalización por AvIn
1	4504.2		27611.1		0.16313
2	10368.4				0.375517
3	5960.86				0.215886
4	6777.62				0.245467
5	15152.3		53130.3		0.285191
6	17407				0.327628
7	7616.79				0.143361
8	12954.3				0.243821
	pSPAK/SPAK
1	1.38332
2	0.394608
3	1.44902
4	1.27648
5	0.724219
6	0.655513
7	1.33825
8	1.58658

## Sheet: 22-09-23
2023-07-01
Nuevos calculos para normalizar por la intensidad promedio.
	pSPAK		Average Intensity		Normalización por AvIn					Coomassie
1	3282.74		15485.6		0.211986				3282.74	76920.8		0.0426769		0.0869208		0.490986			2.27453
2	2810.03				0.181461				2810.03	70071.3		0.0401025				0.461368			0.599183
3	4061.4				0.262269				4061.4	73794.7		0.0550364				0.633179			1.10399
4	5331.45				0.344284				5331.45	76321.5		0.0698551				0.803664			0.851861
5	5534.15		40885.7		0.135357				5534.15	77991.2		0.0709587				0.81636			1.013
6	3507.62				0.0857909				3507.62	81658.9		0.0429545				0.49418			0.376835
7	10515.4				0.257191				10515.4	86834.8		0.121097				1.39319			0.96221
8	21328.5				0.521661				21328.5	84407.3		0.252685				2.90707			1.5047
	SPAK		Average Intensity		Normalización por AvIn					Coomassie
1	1919.55		24949.8		0.0769364				1919.55	122231		0.0157043		0.0727513		0.215863
2	7886.42				0.316091				7886.42	140783		0.0560181				0.769994
3	5592.05				0.224132				5592.05	134020		0.0417255				0.573536
4	9551.78				0.38284				9551.78	139168		0.0686351				0.94342
5	8132.78		47735.8		0.170371				8132.78	138715		0.0586293				0.805887
6	10468.6				0.219303				10468.6	109727		0.095406				1.3114
7	11704.6				0.245194				11704.6	111115		0.105337				1.44791
8	17429.9				0.365132				17429.9	124007		0.140555				1.93199
	pSPAK/SPAK
1	2.75535
2	0.574077
3	1.17015
4	0.899289
5	0.794484
6	0.391198
7	1.04893
8	1.42869
	NRBP1		Average Intensity		Normalización por AvIn
1	325.556		53201.9		0.00611925
2	23998.5				0.451083
3	1179.16				0.0221639
4	27698.7				0.520634

## Sheet: 15-03-24
2023-07-01
Nuevos calculos para normalizar por la intensidad promedio.
	pSPAK		Average Intensity		Normalización por AvIn					Coomassie
1	6321.28		25183.2		0.251012				6321.28	111014		0.0569411		0.074514		0.764166			1.15998
2	2732.62				0.10851				2732.62	99368.4		0.0274999				0.369056			0.726519
3	5775.33				0.229332				5775.33	86242.3		0.0669663				0.898707			0.748903
4	10354				0.411146				10354	124305		0.0832949				1.11784			0.777964
5	7528.45		47509.9		0.158461				7528.45	120709		0.0623685				0.837003			0.842273
6	4521.74				0.0951747				4521.74	146368		0.0308929				0.414592			0.453968
7	12414.6				0.261305				12414.6	139576		0.0889447				1.19366			1.02602
8	23045.1				0.48506				23045.1	128597		0.179204				2.40497			2.13596
	SPAK		Average Intensity		Normalización por AvIn					Coomassie
1	12163.9		64677.4		0.18807				12163.9	158113		0.0769315		0.11678		0.658774
2	8856.17				0.136928				8856.17	149291		0.0593216				0.507979
3	19085.5				0.295088				19085.5	136190		0.140139				1.20003
4	24571.9				0.379914				24571.9	146437		0.167799				1.43688
5	15826.4		69650.1		0.227228				15826.4	136377		0.116049				0.993743
6	15186.7				0.218043				15186.7	142397		0.106651				0.913263
7	19839.1				0.284839				19839.1	146026		0.13586				1.16339
8	18797.9				0.26989				18797.9	142963		0.131487				1.12594
	pSPAK/SPAK
1	1.33467
2	0.792456
3	0.777168
4	1.08221
5	0.697365
6	0.436495
7	0.917377
8	1.79725
	NRBP1		Average Intensity		Normalización por AvIn
1	6335.86		79950.6		0.0792472
2	29317.4				0.366694
3	12857.8				0.160821
4	31439.6				0.393237

## Sheet: pspak_d2
densitometric_values_pspak_tsc22d2_transfection
FIGURE_4_A
									Normalized_values									pSPAK
	2022-08-04	2022-04-01	2022-03-25	2022-04-27	2023-09-22	2024-03-15		Av		2022-08-04	2022-04-01	2022-03-25	2022-04-27	2023-09-22	2024-03-15			SPAK	SPAK/D2	SPAK/N1	SPAK/D2/N1	SPAK/W4	SPAK/W4/D2	SPAK/W4/N1	SPAK/W4/D2/N1
SPAK	1.00342	1.49455	0.817291	1.38332	2.75535	1.33467		1.46477	SPAK	0.685039	1.02033	0.557966	0.944397	1.88108	0.911184		2022-08-04	0.673082	0.341721	0.925488	0.425785	0.663441	0.737338	1.26943	2.23002
SPAK/D2	0.509433	0.387305	0.846861	0.394608	0.574077	0.792456			SPAK/D2	0.347791	0.264414	0.578154	0.269399	0.391924	0.541011		2022-04-01	1.00253	0.259799	0.912137	0.629242	0.791134	0.586938	1.07184	4.32364
SPAK/N1	1.3797	1.3598	1.07943	1.44902	1.17015	0.777168			SPAK/N1	0.941928	0.92834	0.736928	0.989252	0.798866	0.530574		2022-03-25	0.548228	0.568063	0.724066	1.03171	1.58893	0.22003	1.31796	2.49472
SPAK/D2/N1	0.634755	0.938066	1.53806	1.27648	0.899289	1.08221			SPAK/D2/N1	0.433348	0.64042	1.05004	0.871453	0.613947	0.738826		2022-04-27	0.927914	0.264698	0.971986	0.856243	0.932989	0.844478	1.72403	2.04395
																	2023-09-22	1.84825	0.385083	0.784923	0.603231	1.02351	0.503968	1.3513	1.84054
									Normalized_values								2024-03-15	0.911184	0.541011	0.530574	0.738826	0.91387	0.57201	1.20219	2.35523
	2022-08-04	2022-04-01	2022-03-25	2022-04-27	2023-09-22	2024-03-15		Av		2022-08-04	2022-04-01	2022-03-25	2022-04-27	2023-09-22	2024-03-15
SPAK/W4	0.514986	0.614106	1.23338	0.724219	0.794484	0.697365		0.76309	SPAK/W4	0.67487	0.804762	1.6163	0.949061	1.04114	0.91387
SPAK/W4/D2	0.572347	0.455602	0.170795	0.655513	0.391198	0.436495			SPAK/W4/D2	0.750039	0.597049	0.22382	0.859025	0.51265	0.57201
SPAK/W4/N1	0.985376	0.831998	1.02304	1.33825	1.04893	0.917377			SPAK/W4/N1	1.2913	1.0903	1.34066	1.75373	1.37458	1.20219
SPAK/W4/D2/N1	1.73102	3.35616	1.93649	1.58658	1.42869	1.79725			SPAK/W4/D2/N1	2.26843	4.39812	2.53769	2.07916	1.87225	2.35523
									Normalizde_values									NRBP1
	2022-08-04	2022-04-01	2022-03-25	2023-09-22	2024-03-15			Av		2022-08-04	2022-04-01	2022-03-25	2023-09-22	2024-03-15				N1	N1-D2	W4-N1	W4-N1-D2
SPAK/N1	0.103066	0.0251672	0.0589549	0.00611925	0.0792472			0.0545109	SPAK/N1	1.89074	0.461692	1.08153	0.112257	1.45379			2022-08-04	1.89074	3.49787	2.64795	10.3084
SPAK/D2/N1	0.190672	0.402932	0.195962	0.451083	0.366694				SPAK/D2/N1	3.49787	7.39177	3.59491	8.27509	6.72698			2022-04-01	0.461692	7.39177	3.22265	7.26885
SPAK/W4/N1	0.144342	0.17567	0.225167	0.0221639	0.160821				SPAK/W4/N1	2.64795	3.22265	4.13068	0.406596	2.95026			2022-03-25	1.08153	3.59491	4.13068	9.53784
SPAK/W4/D2/N1	0.56192	0.396231	0.519916	0.520634	0.393237				SPAK/W4/D2/N1	10.3084	7.26885	9.53784	9.55101	7.21392			2023-09-22	0.112257	8.27509	0.406596	9.55101
																	2024-03-15	1.45379	6.72698	2.95026	7.21392

## Sheet: ps335_dens_val
densitometric_values_ps335_transfection
FIGURE_4_B
Groups	pS335		Av Int	Norm int	Av_contro		Normalized_values			spak + wnk4	spak + wnk4 + d2	spak + wnk4 + n1	spak + wnk4 + d2 + n1
spak + wnk4	5421.23		9743.07	0.556419	0.461615	1	1.20538		pS335	1.20538	1.17163	1.013	5.27523
spak + wnk4 + d2	5269.48			0.540843			1.17163			0.794624	1.10262	0.940016	5.82797
spak + wnk4 + n1	4556.01			0.467615			1.013			0.670554	0.393268	0.164228	2.77195
spak + wnk4 + d2 + n1	23725.6			2.43512			5.27523
spak + wnk4	3260.41		8888.54	0.36681			0.794624			spak + wnk4	spak + wnk4 + d2	spak + wnk4 + n1	spak + wnk4 + d2 + n1
spak + wnk4 + d2	4524.13			0.508985			1.10262		wnk4	0.968038	1.93665	0.506583	1.97103
spak + wnk4 + n1	3856.96			0.433925			0.940016			1.03196	1.45013	1.35557	1.54464
spak + wnk4 + d2 + n1	23912.6			2.69028			5.82797			0.83168	1.92228	0.246037	0.914342
Groups	Total WNK4		Av_Int	Norm int	Av_contro		Normalized_values			spak + wnk4	spak + wnk4 + d2	spak + wnk4 + n1	spak + wnk4 + d2 + n1
spak + wnk4	4236.72		5889.06	0.719423	0.743176	1	0.968038		ps335/wnk4	1.24517	0.604979	1.99967	2.67638
spak + wnk4 + d2	8475.96			1.43927			1.93665			0.770013	0.760358	0.693445	3.77304
spak + wnk4 + n1	2217.11			0.37648			0.506583			0.806264	0.204584	0.667492	3.03163
spak + wnk4 + d2 + n1	8626.43			1.46482			1.97103
spak + wnk4	5965.31		7778.16	0.76693			1.03196
spak + wnk4 + d2	8382.55			1.0777			1.45013
spak + wnk4 + n1	7835.96			1.00743			1.35557
spak + wnk4 + d2 + n1	8928.84			1.14794			1.54464
Groups	pS335		Av_Int	Norm int			Normalized_values
spak + wnk4	3744.55		5584.26	0.670554			0.670554
spak + wnk4 + d2	2196.11			0.393268			0.393268
spak + wnk4 + n1	917.092			0.164228			0.164228
spak + wnk4 + d2 + n1	15479.3			2.77195			2.77195
Groups	Total WNK4		Av_Int	Norm int			Normalized_values
spak + wnk4	12078.2		14522.6	0.83168			0.83168
spak + wnk4 + d2	27916.6			4.99915			1.92228
spak + wnk4 + n1	3573.1			0.639853			0.246037
spak + wnk4 + d2 + n1	13278.6			2.37787			0.914342
