# Supplementary material for: NRBP1 and TSC22D proteins affect distal convoluted tubule physiology through modulation of the WNK pathway
Source: Sci Adv. 2025 Jul 16;11(29):eadv2083. doi: 10.1126/sciadv.adv2083 (PMC12266109; doi:10.1126/sciadv.adv2083)
Supplement: Supplementary file 3 — Data S1 to S10 [file sciadv.adv2083_data_s1_to_s10.zip › adv2083_data_s3.xlsx]

## Sheet: nrbp1ko_dens_val
Number	Genotype	Diet	Sex	Experiment	WNK4	pNCC	NCC	TSC22D1.1	TSC22D2	NRBP1	NRBP2	pSPAK	SPAK
1	WT	LK	M	1	6193.79	15555.1	12521.7	9452.74	4942.91	15430.1	10805.4	10451.9	7129.2
2	WT	LK	M	1	4074.55	13528.6	11011.4	6677.43	6224.79	14135.6	5465.96	9126.72	5767.38
3	WT	LK	F	1	4291.55	11833.5	9884.48	15869.8	13368.4	13890.7	6936.5	12784	10112.5
4	WT	LK	M	1	7025.84	14530.9	10245	9435.08	5719.38	13733.5	2815.23	11474.1	5097.96
5	WT	LK	M	1	5919.08	13471	5286.18	3362.77	2782.89	14409.8	5978.45	11730.8	3766.13
6	WT	LK	F	1	4370.43	14897.8	7252.48	12301.4	11759.5	9530.43	11340.5	13920	5617.55
7	KO	LK	F	1	9990.5	5413.77	7660.18	3432.3	7470.13	11342.2	14102.5	16382	13089.4
8	KO	LK	F	1	6637.26	1540.58	7294.31	4403.13	9937.38	4979.55	8632.25	8111.2	6722.55
9	KO	LK	M	1	12104.9	4473.67	1667.41	3986.62	14394.7	7600.08	12937.3	6550.2	10753.1
10	WT	LK	F	2	6226.86	14523.7	25207.8	7428.23	6744.35	14905.3	12137.3	11949.5	4003.94
11	WT	LK	F	2	16114	27031.2	29394.2	8259	16867.6	22751.6	12453.4	19984.1	5470.84
12	KO	LK	F	2	9740.17	8498.43	15359	7246.76	9247.71	19765.7	9755.25	19627.3	12666.3
13	KO	LK	F	2	12970.1	14954.4	17637.8	17519.2	12230.1	18682.8	9249.31	21647.1	6425.89
14	KO	LK	F	3	7558.31	1979.87	1690.87	3653.53	6575.01	8315.65	6079.48	9174.65	10254.3
15	KO	LK	F	3	6222.31	5911.35	7704.31	1788.82	5055.48	8462.18	7039.18	8410.89	10786.3
16	WT	LK	F	3	9614.6	10528.6	12218	1997.36	9468.6	9757.35	8881.6	9033.18	11191.8
17	WT	LK	F	3	3809.23	8096.94	8704.89	1760.65	3300.77	6395.77	3948.06	4604.53	2636.41
18	KO	LK	F	4	12429.1	8608.94	6400.06	3964.89	6034.18	9809.89	10585.8	8561.89	7643.6
19	KO	LK	M	4	8070.89	6383.23	3828.77	6794.18	6241.77	8530.94	6134.77	3489.65	4345.06
20	KO	LK	F	4	10774.9	3441.82	1997.7	11787	9365.43	8783.48	4908.18	6599.48	4763.31
21	KO	LK	M	4	6015.65	6886.35	5360.7	748.648	3828.77	6727.48	3566.18	4980.06	4091.23
22	WT	LK	M	4	4577.48	8083.82	8276.35	365.82	2984.48	7831.94	4145.65	5055.23	4088.82
23	WT	LK	M	4	6126.13	10223.3	13414.7	705.991	4566.6	10768.6	7881.43	6698.6	6541.31
24	WT	LK	F	4	6061.18	15415.9	10223.5	1426.41	3625.48	5537.11	4292.77	6196.35	3253.3
25	WT	LK	F	4	5360.89	7311.23	4926.48	7502.72	6607.18	3636.82	3141.06	4569.65	2138.94
26	KO	NK	M	6	2789.28	3125.23	5206.23					1243.28	1153.21
27	WT	NK	F	6	8699.23	11259.8	10639.2			11581.5		11027.5	11641.6
28	WT	NK	F	6	7681.41	5513.99	5515.82			11073.9		8969.82	8943.82
29	WT	NK	F	6	7785.53	3395.99	5678.11			8280.23		9768.94	8639.82
30	WT	NK	F	6	9963.23	8921.99	8501.23			9033.06		10493.1	7389.06
31	WT	NK	F	6	7962.11	11312.4	7082.82			4385.99		7812.82	7196.82
32	KO	NK	F	6	7310.99	5665.99	3820.75			3320.11		6436.53	5389.23
33	KO	NK	F	6	5394.53	5148.53	4374.23			2442.58		5291.11	4269.65
34	KO	NK	F	6	7277.53	5311.41	6128.23			3255.82		8170.53	6092.06
35	KO	NK	F	6	8289.7	3680.16	7034.35			4566.94		9513.58	8468.48
36	KO	NK	F	6	10499.6	4397.82	8248.65			3410.23		10656.5	8987.77
37	WT	NK	M	6	10102.9	5006.7	6507.82			5603.53		5506.28	5975.53
38	WT	NK	M	6	10293.2	4395.46	7071.23			8018.53		6198.28	8480.6
39	WT	NK	M	6	11182.1	10600.1	6462.82			9518.35		6866.7	5887.53
40	KO	NK	M	6	9861.53	6222.11	4981.53			7490.35		9944.35	7772.06
41	WT	LK	F	6	12138.3	10568.4	11399.8			8912.94		12708.9	11716.6
42	WT	LK	F	6	10230.1	11913.9	14975.5			9111.35		11502.5	11802.8
43	WT	LK	F	6	8315.53	5169.7	6924.65			4642.82		9365.41	7644.7
44	WT	LK	F	6	8750.23	6534.41	8418.65			8611.53		10713.5	11371.2
45	WT	LK	F	6	10579.6	8654.94	10558.2			6199.7		12431.1	12263.9
46	KO	LK	F	6	9231.11	5435.53	8096.11			9538.6		7255.94	10871.1
47	KO	LK	F	6	13053.5	2862.04	6504.35			7141.35		7497.53	11461.2
48	KO	LK	F	6	10020.9	4187.94	8122.11			5989.23		9101.31	9470.7
49	KO	LK	F	6	11287.1	2815.7	3339.46			7533.82		10011.6	10971.6
50	KO	LK	F	6	9090.53	4953.82	3964.41			6335.65		10344.1	9895.53
51	WT	LK	M	6	6716.53	8456.06	10025.2			6873.65		8163.11	7380.06
52	WT	LK	M	6	8592.53	8098.82	9541.7			5785.87		8350.35	8466.48
53	KO	LK	M	6	6486.35	5469.41	8961.46			5920.77		9773.94	10344.7
54	KO	LK	M	6	4340.94	7968.18	8776.48			12705.2		13843.7	8979.65
55	WT	NK	M	7		11084.1	9943.45
56	WT	NK	M	7		8808.65	22111.7
57	WT	NK	M	7		10019	16580.6
58	KO	NK	M	7		5543.27	11419.2
59	KO	NK	M	7		6613.73	12793
60	KO	NK	M	7		5050.56	10378.3
61	KO	NK	M	7		2776.81	8701.67
