# Supplementary material for: NRBP1 and TSC22D proteins affect distal convoluted tubule physiology through modulation of the WNK pathway
Source: Sci Adv. 2025 Jul 16;11(29):eadv2083. doi: 10.1126/sciadv.adv2083 (PMC12266109; doi:10.1126/sciadv.adv2083)
Supplement: Supplementary file 3 — Data S1 to S10 [file sciadv.adv2083_data_s1_to_s10.zip › adv2083_data_s4.xlsx]

## Sheet: pspak_dens_val
densitometric_values_pspak_wnk4-cct1_2_muts
FIGURE_6
						Normalized_values
	2024-03-08	2024-03-15	2024-03-22	av_ctrol			2024-03-08	2024-03-15	2024-03-22				SPAK	SPAK-D2-N1	S-W4	S-W4-D2-N1	S-W4_PF2ab	S-W4_PF2ab-D2-N1
SPAK	0.148797	0.194515	0.153927	0.165746		SPAK	0.89774	1.17357	0.928691		pSPAK	2024-03-08	0.89774	1.83336	4.72834	20.9544	1.34425	6.4418
SPAK-D2-N1	0.303874	0.46168	0.609394			SPAK-D2-N1	1.83336	2.78546	3.67667			2024-03-15	1.17357	2.78546	5.17141	14.1411	1.86428	11.0641
S-W4	0.783706	0.857142	1.13256			S-W4	4.72834	5.17141	6.83307			2024-03-22	0.928691	3.67667	6.83307	12.861	0.783939	11.1166
S-W4-D2-N1	3.47311	2.34384	2.13166			S-W4-D2-N1	20.9544	14.1411	12.861
S-W4_PF2ab	0.222804	0.308998	0.129935			S-W4_PF2ab	1.34425	1.86428	0.783939
S-W4_PF2ab-D2-N1	1.0677	1.83383	1.84253			S-W4_PF2ab-D2-N1	6.4418	11.0641	11.1166				SPAK	SPAK-D2-N1	S-W4	S-W4-D2-N1	S-W4_PF2ab	S-W4_PF2ab-D2-N1
											SPAK-total	2024-03-08	1.44	1.29484	1.08666	0.82292	0.652576	0.390854
												2024-03-15	0.682754	1.03482	0.925483	1.02879	0.936117	1.07988
						Normalized_values						2024-03-22	0.877248	1.43046	0.866912	1.129	0.364756	1.01947
	2024-03-08	2024-03-15	2024-03-22	av_ctrol			2024-03-08	2024-03-15	2024-03-22
SPAK	1.51903	0.720225	0.925392	1.05488		SPAK	1.44	0.682754	0.877248
SPAK-D2-N1	1.3659	1.09161	1.50896			SPAK-D2-N1	1.29484	1.03482	1.43046				SPAK	SPAK-D2-N1	S-W4	S-W4-D2-N1	S-W4_PF2ab	S-W4_PF2ab-D2-N1
S-W4	1.1463	0.976275	0.914489			S-W4	1.08666	0.925483	0.866912		pSPAK/SPAK	2024-03-08	0.623432	1.4159	4.35127	25.4635	2.05991	16.4813
S-W4-D2-N1	0.868082	1.08525	1.19097			S-W4-D2-N1	0.82292	1.02879	1.129			2024-03-15	1.71887	2.69175	5.58779	13.7453	1.99151	10.2456
S-W4_PF2ab	0.68839	0.987493	0.384774			S-W4_PF2ab	0.652576	0.936117	0.364756			2024-03-22	1.05864	2.57027	7.88208	11.3914	2.14921	10.9043
S-W4_PF2ab-D2-N1	0.412305	1.13915	1.07542			S-W4_PF2ab-D2-N1	0.390854	1.07988	1.01947

## Sheet: ps335_dens_val
densitometric_value_ps335_wnk4_muts
FIGURE_6
											relative_value
		230324	150324	80324	220324	20324	100524		avera_gp		230324	150324	80324	220324	20324	100524				WT	WT-N1-D2	PF2ab	PF2ab-N1-D2	RFAA	RFAA-N1-D2	PF2ab-RFAA	PF2ab-RFAA-N1-D2
p-T-Loop	WT	0.561369	0.672152	0.160539	0.540646	0.100228	0.722327		0.459543		1.22158	1.46265	0.349345	1.17649	0.218103	1.57184		p-T-Loop	230324	1.16063	6.65389	1.4465	2.09465	0	0	0.622588	0.864314
	WT-N1-D2	3.21833	0.768645	3.68787	2.12229	1.40068	2.68336				7.00332	1.67263	8.02508	4.61826	3.04799	5.8392			150324	1.38967	1.58917	0.533304	3.72646	1.26942	0.71642	1.76156	5.19866
	PF2ab	0.62997	0.232261	0.0868383	0.792981	0.34431	0.719471		0.467638		1.34713	0.496667	0.185695	1.69571	0.736274	1.53852			80324	0.331914	7.62466	0.199393	0.666053	0.373407	3.98426	0.36063	0.554829
	PF2ab-N1-D2	0.912248	1.62292	0.290074	0.873374	0.330161	0.443683				1.95076	3.47046	0.620296	1.86763	0.706017	0.948773			220324	1.11778	4.38783	1.8208	2.0054	1.35717	2.18163	1.25522	0.81562
	RFAA		0.977978	0.287677	1.04558	1.05176	0.870968		0.846792		0	1.15492	0.339726	1.23475	1.24205	1.02855			20324	0.246268	3.44159	0.825145	0.791236	1.25098	4.73665	1.12064	0.560576
	RFAA-N1-D2		0.551938	3.06952	1.68075	3.98233	1.1805				0	0.6518	3.62488	1.98485	4.70284	1.39409			100524	1.57184	5.8392	1.53852	0.948773	1.02855	1.39409	1.89795	0.509237
	PF2ab-RFAA	0.283923	0.803333	0.16446	0.572427	0.526946	1.08781		0.57315		0.495372	1.40161	0.286941	0.998738	0.919385	1.89795
	PF2ab-RFAA-N1-D2	0.394158	2.37077	0.253022	0.371952	0.263593	0.291869				0.687705	4.13639	0.441458	0.648961	0.459901	0.509237
											relative_value
		230324	150324	80324	220324	20324	100524		avera_gp		230324	150324	80324	220324	20324	100524				WT	WT-N1-D2	PF2ab	PF2ab-N1-D2	RFAA	RFAA-N1-D2	PF2ab-RFAA	PF2ab-RFAA-N1-D2
Total	WT	0.491988	1.01199	1.07726	1.8802	1.07524	2.98459		1.42021		0.346418	0.712565	0.758522	1.32389	0.757095	2.10151		Total	230324	0.441101	1.41183	1.40322	0.564992	0	0	0.998842	0.893125
	WT-N1-D2	1.5747	0.568433	1.64342	0.875337	0.878937	1.38949				1.10878	0.400245	1.15716	0.616342	0.618877	0.978368			150324	0.907324	0.50964	1.50974	1.80904	0.838633	0.18941	1.41951	0.17939
	PF2ab	1.31759	1.41761	0.0731412	0.947565	0.305715	1.50414		0.927626		1.42038	1.52821	0.0788477	1.02149	0.329567	1.6215			80324	0.965842	1.47344	0.0778947	0.215832	1.00248	1.00593	0.910761	0.897322
	PF2ab-N1-D2	0.530513	1.69864	0.202661	0.662915	0.451157	1.0523				0.571904	1.83117	0.218473	0.714636	0.486356	1.1344			220324	1.68573	0.784801	1.00915	0.705999	1.15888	0.633104	0.670884	0.188954
	RFAA		1.25717	1.5028	1.73725	1.77415	2.75767		1.80581		0	0.696182	0.832202	0.962035	0.982468	1.52711			20324	0.97101	0.793739	0.376346	0.555391	1.13159	1.38782	0.747231	0.544375
	RFAA-N1-D2		0.28394	1.50796	0.949068	2.17589	1.50653				0	0.157237	0.83506	0.525565	1.20494	0.834269			100524	2.10151	0.978368	1.6215	1.1344	1.52711	0.834269	1.10783	0.312018
	PF2ab-RFAA	1.10086	1.5645	1.00379	0.739408	0.774605	1.17372		1.05948		1.03906	1.47667	0.947432	0.697897	0.731117	1.10783
	PF2ab-RFAA-N1-D2	0.984349	0.197713	0.988974	0.208253	0.564317	0.330577				0.929086	0.186613	0.933452	0.196562	0.532635	0.312018
											relative_value									WT	WT-N1-D2	PF2ab	PF2ab-N1-D2	RFAA	RFAA-N1-D2	PF2ab-RFAA	PF2ab-RFAA-N1-D2
		230324	150324	80324	220324	20324	100524		avera_gp		230324	150324	80324	220324	20324	100524		pT-loop/Total	230324	2.63121	4.71296	1.03085	3.70741	0	0	0.62331	0.967742
pT-loop/Total	WT	1.14102	0.664185	0.149025	0.287547	0.0932146	0.242019		0.429502		2.65662	1.54641	0.346972	0.669488	0.217029	0.563486			150324	1.53162	3.11822	0.353243	2.05991	1.51368	3.78237	1.24096	28.9797
	WT-N1-D2	2.04377	1.35222	2.24402	2.42454	1.59361	1.93119				4.75847	3.14834	5.2247	5.645	3.71037	4.49634			80324	0.343653	5.17473	2.55978	3.08597	0.372482	3.96078	0.395966	0.618317
	PF2ab	0.478124	0.16384	1.18727	0.836861	1.12625	0.478326		0.711778		0.671732	0.230184	1.66803	1.17573	1.5823	0.672016			220324	0.663085	5.59101	1.80429	2.84051	1.1711	3.44592	1.871	4.31651
	PF2ab-N1-D2	1.71956	0.955422	1.43133	1.31748	0.731809	0.421633				2.41586	1.3423	2.01092	1.85096	1.02814	0.592366			20324	0.25362	4.33592	2.19252	1.42465	1.10551	3.41301	1.49973	1.02976
	RFAA	0	0.777919	0.191428	0.601859	0.592823	0.315835		0.495973		0	1.56847	0.385965	1.21349	1.19527	0.636798			100524	0.563486	4.49634	0.672016	0.592366	0.636798	1.57991	1.67673	1.59731
	RFAA-N1-D2	0	1.94386	2.03555	1.77095	1.83021	0.783592				0	3.91928	4.10415	3.57066	3.69014	1.57991				0.997778		1.43545		0.959914		1.21335
	PF2ab-RFAA	0.257909	0.513475	0.16384	0.774169	0.680277	0.926808		0.552746		0.466595	0.928952	0.296411	1.40059	1.23072	1.67673
	PF2ab-RFAA-N1-D2	0.400426	11.991	0.255843	1.78606	0.4671	0.88291				0.724429	21.6935	0.462858	3.23124	0.845054	1.59731				WT	WT-N1-D2	PF2ab	PF2ab-N1-D2	RFAA	RFAA-N1-D2	PF2ab-RFAA	PF2ab-RFAA-N1-D2
																		pT-loop/Total relativo	230324	2.63707	4.72345	0.718135	2.58275			0.513712	0.797581
																			150324	1.53503	3.12517	0.246085	1.43503	1.57689	3.94032
																			80324	0.344418	5.18626	1.78326	2.14983	0.388037	4.12618	0.326342	0.509596
																			220324	0.664562	5.60346	1.25695	1.97883	1.22001	3.58982	1.54202	3.55752
																			20324	0.254185	4.34558	1.52741	0.992475	1.15167	3.55553	1.23602	0.848694
																			100524	0.564741	4.50635	0.468157	0.412669	0.663391	1.64589	1.38191	1.31645
																			Promedio	1.29527	4.65958	1.00111	2.03661	1.08415	3.80296	0.904523	1.42835

## Sheet: ps_wnk4_muts
densitometric_values_pspak_wnk4muts_transfection
FIGURE_6
				Selected_values				Normalized_values
Groups	pSPAK/SPAK			Groups	pSPAK/SPAK			Groups	pSPAK/SPAK		W4-D2-N1	W4-PF2ab-D2-N1	W4-RFAA-N1-D2	W4-TM-N1-D2
e_v	1.09409			W4-D2-N1	1.88215		2.00629	W4-D2-N1	0.938121		0.938121	0.374168	0.776923	0.150914
e_v-N1_D2	2.20629			W4-PF2ab-D2-N1	0.750692			W4-PF2ab-D2-N1	0.374168		0.98801	0.46677	0.660922	0.153575
W4	0.753748			W4-RFAA-N1-D2	1.55874			W4-RFAA-N1-D2	0.776923		0.835032	1.10973	1.50657	0.383863
W4_N1-D2	1.88215			W4-TM-N1-D2	0.302777			W4-TM-N1-D2	0.150914		1.00659	0.439474	0.686318	0.816951
W4-PF2ab	0.222257			W4-D2-N1	1.98224			W4-D2-N1	0.98801		1.30682	1.15288	0.78794	0.115481
W4-PF2ab_N1-D2	0.750692			W4-PF2ab-D2-N1	0.936478			W4-PF2ab-D2-N1	0.46677		1.75123	0.875958	0.674771	0.309999
W4-RFAA	0.394677			W4-RFAA-N1-D2	1.326			W4-RFAA-N1-D2	0.660922		1.36701	0.785772	1.19526	0.151883
W4-RFAA_N1-D2	1.55874			W4-TM-N1-D2	0.308116			W4-TM-N1-D2	0.153575		0.807181	0.496159	1.61274	0.366773
W4-TM	0.177505			W4-D2-N1	1.67532			W4-D2-N1	0.835032
W4-TM_N1-D2	0.302777			W4-PF2ab-D2-N1	2.22644			W4-PF2ab-D2-N1	1.10973
e_v	0.898379			W4-RFAA-N1-D2	3.02263			W4-RFAA-N1-D2	1.50657
e_v-N1_D2	1.88412			W4-TM-N1-D2	0.770142			W4-TM-N1-D2	0.383863
W4	0.805117			W4-D2-N1	2.01952			W4-D2-N1	1.00659
W4_N1-D2	1.98224			W4-PF2ab-D2-N1	0.881713			W4-PF2ab-D2-N1	0.439474
W4-PF2ab	0.825363			W4-RFAA-N1-D2	1.37696			W4-RFAA-N1-D2	0.686318
W4-PF2ab_N1-D2	0.936478			W4-TM-N1-D2	1.63904			W4-TM-N1-D2	0.816951
W4-RFAA	0.492297			W4-D2-N1	2.62187			W4-D2-N1	1.30682
W4-RFAA_N1-D2	1.326			W4-PF2ab-D2-N1	2.31301			W4-PF2ab-D2-N1	1.15288
W4-TM	0.321072			W4-RFAA-N1-D2	1.58084			W4-RFAA-N1-D2	0.78794
W4-TM_N1-D2	0.308116			W4-TM-N1-D2	0.231689			W4-TM-N1-D2	0.115481
e_v	0.911062			W4-D2-N1	3.51348			W4-D2-N1	1.75123
e_v-N1_D2	1.194			W4-PF2ab-D2-N1	1.75743			W4-PF2ab-D2-N1	0.875958
W4	0.699596			W4-RFAA-N1-D2	1.35379			W4-RFAA-N1-D2	0.674771
W4_N1-D2	1.67532			W4-TM-N1-D2	0.621949			W4-TM-N1-D2	0.309999
W4-PF2ab	0.442663			W4-D2-N1	2.74263			W4-D2-N1	1.36701
W4-PF2ab_N1-D2	2.22644			W4-PF2ab-D2-N1	1.57649			W4-PF2ab-D2-N1	0.785772
W4-RFAA	0.3115			W4-RFAA-N1-D2	2.39804			W4-RFAA-N1-D2	1.19526
W4-RFAA_N1-D2	3.02263			W4-TM-N1-D2	0.304722			W4-TM-N1-D2	0.151883
W4-TM	1.07496			W4-D2-N1	1.61944			W4-D2-N1	0.807181
W4-TM_N1-D2	0.770142			W4-PF2ab-D2-N1	0.995441			W4-PF2ab-D2-N1	0.496159
W4	0.821582			W4-RFAA-N1-D2	3.23563			W4-RFAA-N1-D2	1.61274
W4_N1-D2	2.01952			W4-TM-N1-D2	0.735854			W4-TM-N1-D2	0.366773
W4-PF2ab	0.711618
W4-PF2ab_N1-D2	0.881713
W4-RFAA	0.259012
W4-RFAA_N1-D2	1.37696
W4-TM	0.849305
W4-TM_N1-D2	1.63904
W4	1.66679
W4_N1-D2	2.62187
W4-PF2ab	0.497735
W4-PF2ab_N1-D2	2.31301
W4-RFAA	0.184203
W4-RFAA_N1-D2	1.58084
W4-TM	0.0813385
W4-TM_N1-D2	0.231689
W4	0.973933
W4_N1-D2	3.51348
W4-PF2ab	0.364168
W4-PF2ab_N1-D2	1.75743
W4-RFAA	0.166563
W4-RFAA_N1-D2	1.35379
W4-TM	0.1025
W4-TM_N1-D2	0.621949
W4	0.779836
W4_N1-D2	2.74263
W4-PF2ab	0.504046
W4-PF2ab_N1-D2	1.57649
W4-RFAA	0.501812
W4-RFAA_N1-D2	2.39804
W4-TM	0.386061
W4-TM_N1-D2	0.304722
e_v	0.547787
e_v-N1_D2	0.981073
W4	0.459234
W4_N1-D2	1.61944
W4-PF2ab	0.554385
W4-PF2ab_N1-D2	0.995441
W4-RFAA	0.734044
W4-RFAA_N1-D2	3.23563
W4-TM	0.447595
W4-TM_N1-D2	0.735854
