# Supplementary material for: NRBP1 and TSC22D proteins affect distal convoluted tubule physiology through modulation of the WNK pathway
Source: Sci Adv. 2025 Jul 16;11(29):eadv2083. doi: 10.1126/sciadv.adv2083 (PMC12266109; doi:10.1126/sciadv.adv2083)
Supplement: Supplementary file 3 — Data S1 to S10 [file sciadv.adv2083_data_s1_to_s10.zip › adv2083_data_s5.xlsx]

## Sheet: pspak_fkbp12_frb
densitometric_values_trnasfected_cells
FIGURE_8_J
GROUPS
WNK4-TM-FKBP12 + NRBP1 + SPAK	TSC22D2-GFP	veh
WNK4-TM-FKBP12 + NRBP1 + SPAK	TSC22D2-GFP	rapamycin
WNK4-TM-FKBP12 + NRBP1 + SPAK	TSC22D2-FRB-GFP	veh
WNK4-TM-FKBP12 + NRBP1 + SPAK	TSC22D2-FRB-GFP	rapamycin
Group	Exp	Treatment	pSPAK	SPAK
TSC22D2-GFP	1	veh	4873.01	5119.18
TSC22D2-GFP	1	rapamycin	3724.77	5712.89
TSC22D2-GFP	1	veh	7439.6	9346.89
TSC22D2-GFP	1	rapamycin	6778.35	9484.18
TSC22D2-GFP	1	veh	6533.94	10656.2
TSC22D2-GFP	1	rapamycin	7785.48	9565.01
TSC22D2-GFP-FRB	1	veh	6007.94	8096.31
TSC22D2-GFP-FRB	1	rapamycin	11432.3	7252.06
TSC22D2-GFP-FRB	1	veh	7906.65	11086.3
TSC22D2-GFP-FRB	1	rapamycin	10651.1	8265.89
TSC22D2-GFP-FRB	1	veh	7326.53	6890.53
TSC22D2-GFP-FRB	1	rapamycin	14795	6195.65
TSC22D2-GFP-FRB	2	veh	3108.72	24214.1
TSC22D2-GFP-FRB	2	rapamycin	8982.59	25117.2
TSC22D2-GFP-FRB	2	veh	4254.08	31981.4
TSC22D2-GFP-FRB	2	rapamycin	11413.3	29962.8
TSC22D2-GFP-FRB	2	veh	5179.38	29884
TSC22D2-GFP-FRB	2	rapamycin	10637.3	27865.8
