# Supplementary material for: NRBP1 and TSC22D proteins affect distal convoluted tubule physiology through modulation of the WNK pathway
Source: Sci Adv. 2025 Jul 16;11(29):eadv2083. doi: 10.1126/sciadv.adv2083 (PMC12266109; doi:10.1126/sciadv.adv2083)
Supplement: Supplementary file 3 — Data S1 to S10 [file sciadv.adv2083_data_s1_to_s10.zip › adv2083_data_s6.xlsx]

## Sheet: dens_val
Group	normalizeddata_NRBP1	normalizeddata_SPAK	normalizeddata_pSPAK	normalizeddata_WNK4
spak + wnk4 + nrbp1	1.35076	1.4564	1.70683	1.04533
spak + wnk4 + nrbp1 + d2	4.81767	1.70209	3.77432	1.88313
spak + wnk4 + nrbp1 + d2 + d3	2.46662	1.18983	2.00997	1.57821			spak + wnk4 + nrbp1				spak + wnk4 + nrbp1 + d2				spak + wnk4 + nrbp1 + d2 + d3				spak + wnk4 + nrbp1 + d2cry2				spak + wnk4 + nrbp1 + d2cry2 + d3
spak + wnk4 + nrbp1 + d2cry2	1.3027	0.781397	2.6324	0.996328		normalizeddata_NRBP1	1.35076	1.0365	0.995323	0.61741	4.81767	3.90415	4.60409	2.91177	2.46662	1.88113	1.56913	2.03468	1.3027	3.71237	1.47235	0.813912	1.6116	0.999915	1.58961	0.818069
spak + wnk4 + nrbp1 + d2cry2 + d3	1.6116	0.888858	3.00669	1.29677		normalizeddata_SPAK	1.4564	1.03049	0.609774	0.903332	1.70209	1.23201	1.44504	1.53083	1.18983	0.662794	0.567447	1.31999	0.781397	1.16814	0.534099	0.880009	0.888858	0.403302	0.692704	0.734404
spak + wnk4 + nrbp1	1.0365	1.03049	0.766629	1.58345		normalizeddata_pSPAK	1.70683	0.766629	0.491045	1.0355	3.77432	3.00409	3.75857	4.28034	2.00997	1.57827	0.582951	2.15016	2.6324	3.41517	2.21017	2.97403	3.00669	2.45236	2.44551	3.38703
spak + wnk4 + nrbp1 + d2	3.90415	1.23201	3.00409	2.02548		normalizeddata_WNK4	1.04533	1.58345	0.473245	0.897975	1.88313	2.02548	2.15571	2.19029	1.57821	1.71771	1.148	2.9487	0.996328	1.54009	0.783166	1.099	1.29677	0.800061	0.837311	0.648609
spak + wnk4 + nrbp1 + d2 + d3	1.88113	0.662794	1.57827	1.71771
spak + wnk4 + nrbp1 + d2cry2	3.71237	1.16814	3.41517	1.54009
spak + wnk4 + nrbp1 + d2cry2 + d3	0.999915	0.403302	2.45236	0.800061
spak + wnk4 + nrbp1	0.995323	0.609774	0.491045	0.473245
spak + wnk4 + nrbp1 + d2	4.60409	1.44504	3.75857	2.15571
spak + wnk4 + nrbp1 + d2 + d3	1.56913	0.567447	0.582951	1.148
spak + wnk4 + nrbp1 + d2cry2	1.47235	0.534099	2.21017	0.783166
spak + wnk4 + nrbp1 + d2cry2 + d3	1.58961	0.692704	2.44551	0.837311
spak + wnk4 + nrbp1	0.61741	0.903332	1.0355	0.897975
spak + wnk4 + nrbp1 + d2	2.91177	1.53083	4.28034	2.19029
spak + wnk4 + nrbp1 + d2 + d3	2.03468	1.31999	2.15016	2.9487
spak + wnk4 + nrbp1 + d2cry2	0.813912	0.880009	2.97403	1.099
spak + wnk4 + nrbp1 + d2cry2 + d3	0.818069	0.734404	3.38703	0.648609
