# Supplementary material for: NRBP1 and TSC22D proteins affect distal convoluted tubule physiology through modulation of the WNK pathway
Source: Sci Adv. 2025 Jul 16;11(29):eadv2083. doi: 10.1126/sciadv.adv2083 (PMC12266109; doi:10.1126/sciadv.adv2083)
Supplement: Supplementary file 3 — Data S1 to S10 [file sciadv.adv2083_data_s1_to_s10.zip › adv2083_data_s7.xlsx]

## Sheet: Experimentos_D2_D3_N1_SPAK_W4
	Densitometría experimento pSPAK con D2_D3_N1
	Fecha	2022_12_16			2023_01_13			2023_01_17			2023_02_07			2023_02_17
		pSPAK	Coomassie		pSPAK	Coomassie								pSPAK	Coomassie				2022_12_16	2023_01_13	2023_01_17	2023_02_07	2023_02_17					SPAK/WNK4	SPAK/WNK4/D2	SPAK/WNK4/D3	SPAK/WNK4/D2/D3	SPAK/WNK4/N1	SPAK/WNK4/N1/D2	SPAK/WNK4/N1/D3	SPAK/WNK4/N1/D2/D3				SPAK/WNK4	SPAK/WNK4/D2	SPAK/WNK4/D3	SPAK/WNK4/D2/D3	SPAK/WNK4/N1	SPAK/WNK4/N1/D2	SPAK/WNK4/N1/D3	SPAK/WNK4/N1/D2/D3
1	SPAK-WNK4	11837.6	127475	0.0928627	14748.2	86294.5	0.170905	3506.15			2611.98			2564.55	44928.6	0.0570805			1	1	1	1	1				2022_12_16	1	0.86043	0.204462	0.186759	2.63744	6.48772	1.04788	5.54618			2023_01_13	1	0.903657	0.468042	0.77492	1.23267	1.83255	0.76497	1.29359
6	SPAK-WNK4-D2	6332.68	211104	0.0299979	13798.8	88902.6	0.155213	8454.57			2473.08			2438.26	42925.4	0.0568022			0.86043	2.93548	2.41135	0.946822	1.04088				2023_01_13	1	2.93548	1.28214	1.26149	5.01367	6.93005	2.28247	5.35803			2023_01_17	1	3.78556	1.42251	1.05841	7.97577	11.6987	0.716448	1.3447
8	SPAK-WNK4-D3	1504.82	211087	0.00712891	6026.97	92759.9	0.064974	4074.91			665.376			706.205	37955.7	0.018606			0.204462	1.28214	1.16222	0.25474	0.301475				2023_01_17	1	2.41135	1.16222	1.01528	6.03846	6.38073	1.1959	2.00506			2023_02_07	1	0.560827	0.257942	0.367451	1.30461	2.81603	0.576765	1.77981
7	SPAK-WNK4-D2-D3	1374.53	211101	0.00651121	5929.9	86345.9	0.0686761	3559.74			1257.08			1346.08	32493.3	0.0414264			0.186759	1.26149	1.01528	0.481275	0.574636				2023_02_07	1	0.946822	0.25474	0.481275	3.05741	7.85821	0.798249	3.83074			2023_02_17	1	0.221063	0.115648	0.158842	0.502594	1.02854	0.219187	0.678429
2	SPAK-WNK4-N1	19411.3	211091	0.091957	23567.8	90110.3	0.261544	21171.8			7985.91			8121.5	43430.6	0.187			2.63744	5.01367	6.03846	3.05741	3.46703				2023_02_17	1	1.04088	0.301475	0.574636	3.46703	8.38878	0.8102	4.12216
3	SPAK-WNK4-N1-D2	47749	211089	0.226203	32576.1	88431.4	0.368378	22371.8			20525.5			19650.7	48277.8	0.407033			6.48772	6.93005	6.38073	7.85821	8.38878
4	SPAK-WNK4-N1-D3	7712.29	192239	0.0401183	10729.2	113709	0.0943573	4193.01			2085.01			1897.89	47081.7	0.0403106			1.04788	2.28247	1.1959	0.798249	0.8102
5	SPAK-WNK4-N1-D2-D3	40819.4	144689	0.282118	25186.6	78916.8	0.319153	7030.05			10005.8			9656.15	42594.7	0.226699			5.54618	5.35803	2.00506	3.83074	4.12216
				0.0971122			0.1879									0.12937
	Fecha	2022_12_16			2023_01_13			2023_01_17			2023_02_07			2023_02_17
		SPAK	Coomassie		SPAK	Coomassie								SPAK	Coomassie				2022_12_16	2023_01_13	2023_01_17	2023_02_07	2023_02_17					SPAK/WNK4	SPAK/WNK4/D2	SPAK/WNK4/D3	SPAK/WNK4/D2/D3	SPAK/WNK4/N1	SPAK/WNK4/N1/D2	SPAK/WNK4/N1/D3	SPAK/WNK4/N1/D2/D3
1	SPAK-WNK4				13176.7	221421	0.0595096	11095.4			6902.47			5854.15	89947.5	0.0650841			1	1	1	1	1				2022_12_16	1	0	0	0	0	0	0	0
6	SPAK-WNK4-D2				15270	211036	0.0723573	7067.62			11653.2			11029.7	88892.8	0.124079			0	3.24844	0.636987	1.68826	4.70852				2023_01_13	1	3.24844	2.73937	1.6279	4.06733	3.78164	2.98374	4.142
8	SPAK-WNK4-D3				12877	211027	0.0610205	9065.15			6816.79			6106.5	88690.8	0.0688515			0	2.73937	0.817019	0.987587	2.60683				2023_01_17	1	0.636987	0.817019	0.959256	0.7571	0.545422	1.66921	1.49109
7	SPAK-WNK4-D2-D3				7652.28	211006	0.0362657	10643.3			9040.62			8474.33	77647.8	0.109138			0	1.6279	0.959256	1.30977	3.61765				2023_02_07	1	1.68826	0.987587	1.30977	2.34354	2.79053	1.38401	2.15233
2	SPAK-WNK4-N1				19119.3	209995	0.0910466	8400.33			16176.2			16159.2	71338.7	0.226513			0	4.06733	0.7571	2.34354	6.89826				2023_02_17	1	4.70852	2.60683	3.61765	6.89826	8.156	3.69639	6.07604
3	SPAK-WNK4-N1-D2				17776.4	209034	0.0850406	6051.67			19261.6			19105.4	68490.4	0.27895			0	3.78164	0.545422	2.79053	8.156
4	SPAK-WNK4-N1-D3				14025.7	38715.6	0.362275	18520.5			9553.08			8658.79	71939.8	0.120362			0	2.98374	1.66921	1.38401	3.69639
5	SPAK-WNK4-N1-D2-D3				19470.3	42847.5	0.454411	16544.2			14856.4			14233.1	75381.1	0.188815			0	4.142	1.49109	2.15233	6.07604
				#DIV/0!			0.152741									0.147724
	Fecha	2022_12_16			2023_01_13			2023_01_17			2023_02_07			2023_02_17
		WNK4	Coomassie		WNK4	Coomassie								WNK4	Coomassie				2022_12_16	2023_01_13	2023_01_17	2023_02_07	2023_02_17					SPAK/WNK4	SPAK/WNK4/D2	SPAK/WNK4/D3	SPAK/WNK4/D2/D3	SPAK/WNK4/N1	SPAK/WNK4/N1/D2	SPAK/WNK4/N1/D3	SPAK/WNK4/N1/D2/D3
1	SPAK-WNK4	7359.9	1647.84	4.46639	4700.71	89622.2	0.0524503	3490.35			4952.64			2342.5	221490	0.0105761			1	1	1	1	1				2022_12_16	1	0.8132	0.802347	0.933121	2.17151	4.06326	1.81905	3.75899
6	SPAK-WNK4-D2	5985.07	5806.98	1.03067	9587.1	99253.4	0.0965922	11004.6			9880.4			6725.23	119390	0.0563299			0.8132	2.0395	3.15286	1.99498	2.87096				2023_01_13	1	2.0395	1.12742	1.55306	3.14232	4.1188	1.34029	2.48972
8	SPAK-WNK4-D3	5905.2	3226.79	1.83005	5299.67	122291	0.0433365	6553.28			5607.5			3827.5	99760.8	0.0383667			0.802347	1.12742	1.87754	1.13222	1.63394				2023_01_17	1	3.15286	1.87754	4.14973	2.40458	2.60373	2.87294	3.8614
7	SPAK-WNK4-D2-D3	6867.68	5325.74	1.28953	7300.5	107233	0.0680809	14484			7656.74			5967.91	139227	0.0428645			0.933121	1.55306	4.14973	1.54599	2.54767				2023_02_07	1	1.99498	1.13222	1.54599	3.10167	4.02431	1.37857	2.47128
2	SPAK-WNK4-N1	15982.1	12164	1.31388	14771.2	103943	0.142109	8392.81			15361.4			13149.9	76895.5	0.17101			2.17151	3.14232	2.40458	3.10167	5.61361				2023_02_17	1	2.87096	1.63394	2.54767	5.61361	9.13273	4.29832	5.33274
3	SPAK-WNK4-N1-D2	29905.2	20246.6	1.47705	19361.3	93094.3	0.207975	9087.91			19931			21393.4	78372.6	0.27297			4.06326	4.1188	2.60373	4.02431	9.13273
4	SPAK-WNK4-N1-D3	13388.1	9355.62	1.43102	6300.33	96864.6	0.0650426	10027.6			6827.57			10068.8	95052.3	0.105929			1.81905	1.34029	2.87294	1.37857	4.29832
5	SPAK-WNK4-N1-D2-D3	27665.8	11349.4	2.43764	11703.4	101214	0.115631	13477.6			12239.3			12491.9	97373.1	0.128289			3.75899	2.48972	3.8614	2.47128	5.33274
				1.90953			0.0989021									0.103292
	Solo la parte de NRBP1
																								pSPAK						pSPAK/SPAK
		2022_12_16	2023_01_13	2023_01_17	2023_02_07	2023_02_17			2022_12_16	2023_01_13	2023_01_17	2023_02_07	2023_02_17				2022_12_16	2023_01_13	2023_01_17	2023_02_07	2023_02_17		2022_12_16	1	2.45985	0.397309	2.10286		2022_12_16
2	SPAK-WNK4-N1	19411.3	23567.8	21171.8	7985.91	8121.5			1	1	1	1	1			pSPAK	1	1	1	1	1		2023_01_13	1	1.38223	0.45525	1.06868		2023_01_13	1	1.46678	0.0898281	0.168598
3	SPAK-WNK4-N1-D2	47749	32576.1	22371.8	20525.5	19650.7			2.45985	1.38223	1.05668	2.57022	2.41959				2.45985	1.38223	1.05668	2.57022	2.41959		2023_01_17	1	1.05668	0.198047	0.332049		2023_01_17	1	2.15851	0.442097	1.36425
4	SPAK-WNK4-N1-D3	7712.29	10729.2	4193.01	2085.01	1897.89			0.397309	0.45525	0.198047	0.261086	0.233687				0.397309	0.45525	0.198047	0.261086	0.233687		2023_02_07	1	2.57022	0.261086	1.25294		2023_02_07	1	2.04646	0.436111	1.34985
5	SPAK-WNK4-N1-D2-D3	40819.4	25186.6	7030.05	10005.8	9656.15			2.10286	1.06868	0.332049	1.25294	1.18896				2.10286	1.06868	0.332049	1.25294	1.18896		2023_02_17	1	2.41959	0.233687	1.18896		2023_02_17	1	2.04646	0.436111	1.34985
																								SPAK
		2023_01_13	2023_01_17	2023_02_07	2023_02_17				2023_01_13	2023_01_17	2023_02_07	2023_02_17					2023_01_13	2023_01_17	2023_02_07	2023_02_17			2023_01_13	1	0.92976	0.733586	1.01836
2	SPAK-WNK4-N1	19119.3	8400.33	16176.2	16159.2				1	1	1	1				SPAK	1	1	1	1			2023_01_17	1	0.720409	2.20474	1.96947
3	SPAK-WNK4-N1-D2	17776.4	6051.67	19261.6	19105.4				0.92976	0.720409	1.19073	1.18233					0.92976	0.720409	1.19073	1.18233			2023_02_07	1	1.19073	0.590564	0.918409
4	SPAK-WNK4-N1-D3	14025.7	18520.5	9553.08	8658.79				0.733586	2.20474	0.590564	0.535844					0.733586	2.20474	0.590564	0.535844			2023_02_17	1	1.18233	0.535844	0.880807
5	SPAK-WNK4-N1-D2-D3	19470.3	16544.2	14856.4	14233.1				1.01836	1.96947	0.918409	0.880807					1.01836	1.96947	0.918409	0.880807
																								WNK4
		2022_12_16	2023_01_13	2023_01_17	2023_02_07	2023_02_17			2022_12_16	2023_01_13	2023_01_17	2023_02_07	2023_02_17				2022_12_16	2023_01_13	2023_01_17	2023_02_07	2023_02_17		2022_12_16	1	1.87117	0.837692	1.73105
2	SPAK-WNK4-N1	15982.1	14771.2	8392.81	15361.4	13149.9			1	1	1	1	1			WNK4	1	1	1	1	1		2023_01_13	1	1.31075	0.426529	0.792318
3	SPAK-WNK4-N1-D2	29905.2	19361.3	9087.91	19931	21393.4			1.87117	1.31075	1.08282	1.29747	1.62689				1.87117	1.31075	1.08282	1.29747	1.62689		2023_01_17	1	1.08282	1.19478	1.60586
4	SPAK-WNK4-N1-D3	13388.1	6300.33	10027.6	6827.57	10068.8			0.837692	0.426529	1.19478	0.444461	0.765696				0.837692	0.426529	1.19478	0.444461	0.765696		2023_02_07	1	1.29747	0.444461	0.796757
5	SPAK-WNK4-N1-D2-D3	27665.8	11703.4	13477.6	12239.3	12491.9			1.73105	0.792318	1.60586	0.796757	0.949967				1.73105	0.792318	1.60586	0.796757	0.949967		2023_02_17	1	1.62689	0.765696	0.949967

## Sheet: pspak-d1-1
densitometric_values_pspak_tsc22d1-1_transfection
FIGURE_S2_A
GROUPS
SPAK
SPAK-Tsc22d1.1
SPAK-NRBP1
SPAK-NRBP1-D1.1
SPAK-WNK4
SPAK-WNK4-D1.1
SPAK-WNK4-NRBP1
SPAK-WNK4-NRBP1-D1.1
	Fecha	2022_12_16	2023_01_13	2023_01_27	2023_02_07	2023_02_27				pSPAK						pSPAK/SPAK
		pSPAK						av_ctrl		2022_12_16	2023_01_13	2023_01_27	2023_02_07	2023_02_27		2022_12_16	2023_01_13	2023_01_17	2023_02_07	2023_02_27
9	SPAK	6797.66	2824.69	8982.37	5681.69	2982.45		5453.77		1.24641	0.517933	1.647	1.04179	0.54686		#DIV/0!	0.484871	1.46691	1.57394	0.476714
10	SPAK-Tsc22d1.1	10018.8	4998.57	10841.9	11804.1	9524.52				1.83704	0.916534	1.98797	2.16439	1.74641		#DIV/0!	0.720382	2.82461	2.07217	1.63902
11	SPAK-NRBP1	7645.85	7115.03	6411.07	6001.79	3175.2				1.40194	1.30461	1.17553	1.10048	0.582204		#DIV/0!	1.4364	1.27388	1.0157	0.447205
12	SPAK-NRBP1-D1.1	16625.1	22555.2	14440.4	7244.33	4452.08				3.04836	4.1357	2.64778	1.32832	0.816331		#DIV/0!	7.40808	2.41492	1.04665	0.595611
13	SPAK-WNK4	11617.6	4440.26	13836.5	12933.3	9660.86				2.1302	0.814162	2.53706	2.37144	1.77141		#DIV/0!	0.562971	2.97803	2.92891	1.31095
14	SPAK-WNK4-D1.1	15012.5	6541.15	12660.7	12279.9	10742.3				2.75268	1.19938	2.32145	2.25164	1.9697		#DIV/0!	0.631833	3.7904	1.99306	1.64391
15	SPAK-WNK4-NRBP1	27213	2222.2	27383.2	14950.4	11815.6				4.98976	0.407462	5.02097	2.7413	2.1665		#DIV/0!	0.35646	2.59606	1.67615	1.13141
16	SPAK-WNK4-NRBP1-D1.1	55438.9	9277.17	40834.9	23369.6	18882.1				10.1652	1.70106	7.48747	4.28503	3.46221		#DIV/0!	0.824626	4.2344	2.02407	2.57225
	Fecha	2022_12_16	2023_01_13	2023_01_27	2023_02_07	2023_02_27				SPAK_total
		SPAK_total						av_ctrl		2022_12_16	2023_01_13	2023_01_27	2023_02_07	2023_02_27
9	SPAK		9596.52	10086.9	5946.45	10305.9		8983.92			1.06819	1.12277	0.661899	1.14715
10	SPAK-Tsc22d1.1		11430.2	6322.91	9383.74	9572.57					1.27229	0.703803	1.0445	1.06552
11	SPAK-NRBP1		8159.62	8290.33	9733.86	11695.9					0.908247	0.922796	1.08348	1.30187
12	SPAK-NRBP1-D1.1		5015.45	9850.2	11401.6	12313.2					0.558269	1.09643	1.26911	1.37058
13	SPAK-WNK4		12992.4	7653.62	7273.96	12139.4					1.44619	0.851924	0.809664	1.35124
14	SPAK-WNK4-D1.1		17053.8	5502.26	10149.5	10764.3					1.89826	0.612456	1.12974	1.19818
15	SPAK-WNK4-NRBP1		10269.3	17375.6	14693	17203					1.14308	1.93407	1.63548	1.91486
16	SPAK-WNK4-NRBP1-D1.1		18532.2	15885.8	19019.3	12092.2					2.06282	1.76825	2.11704	1.34598
	Fecha	2022_12_16	2023_01_13	2023_01_27	2023_02_07	2023_02_27
		WNK4
9	SPAK
10	SPAK-Tsc22d1.1
11	SPAK-NRBP1									WNK4
12	SPAK-NRBP1-D1.1							av_ctrl		2022_12_16	2023_01_13	2023_01_27	2023_02_07	2023_02_27
13	SPAK-WNK4	1763.38		49803.1	19831.1	21690.2		23271.9		0.0757726	0	2.14005	0.852145	0.932032
14	SPAK-WNK4-D1.1	3253.81		2692.79	16402.4	17657.4				0.139817	0	0.11571	0.704815	0.75874
15	SPAK-WNK4-NRBP1	7957.73		49810.7	20511.6	22514.8				0.341945	0	2.14038	0.881387	0.967467
16	SPAK-WNK4-NRBP1-D1.1	21695.6		52991.8	31746.1	33228.4				0.932266	0	2.27707	1.36413	1.42783
WNK4 transfected groups
		2022_12_16	2023_01_13	2023_01_27	2023_02_07	2023_02_27				pSPAK						pSPAK/SPAK
		pSPAK						av_ctrl		2022_12_16	2023_01_13	2023_01_27	2023_02_07	2023_02_27		2022_12_16	2023_01_13	2023_01_27	2023_02_07	2023_02_27
13	SPAK-WNK4	11617.6	4440.26	13836.5	12933.3	9660.86		10497.7		1.10668	0.422974	1.31805	1.23201	0.920283		#DIV/0!	0.326037	1.72469	1.69624	0.759222
14	SPAK-WNK4-D1.1	15012.5	6541.15	12660.7	12279.9	10742.3				1.43007	0.623103	1.20604	1.16977	1.0233		#DIV/0!	0.365917	2.19516	1.15425	0.95205
15	SPAK-WNK4-NRBP1	27213	2222.2	27383.2	14950.4	11815.6				2.59228	0.211685	2.60849	1.42416	1.12554		#DIV/0!	0.206439	1.50347	0.970721	0.655241
16	SPAK-WNK4-NRBP1-D1.1	55438.9	9277.17	40834.9	23369.6	18882.1				5.28105	0.883733	3.88989	2.22616	1.79869		#DIV/0!	0.477571	2.4523	1.17221	1.48969
		2022_12_16	2023_01_13	2023_01_27	2023_02_07	2023_02_27				SPAK_total
		SPAK_total						av_ctrl		2022_12_16	2023_01_13	2023_01_27	2023_02_07	2023_02_27
13	SPAK-WNK4		12992.4	7653.62	7273.96	12139.4		10014.9			1.29732	0.764227	0.726317	1.21214
14	SPAK-WNK4-D1.1		17053.8	5502.26	10149.5	10764.3					1.70285	0.549409	1.01344	1.07484
15	SPAK-WNK4-NRBP1		10269.3	17375.6	14693	17203					1.02541	1.73498	1.46712	1.71775
16	SPAK-WNK4-NRBP1-D1.1		18532.2	15885.8	19019.3	12092.2					1.85047	1.58622	1.89911	1.20743

## Sheet: pspak_d3
densitometric_values_pspak_tsc22d3_transfection
FIGURE_9_A
GROUPS
SPAK-WNK4-N1
SPAK-WNK4-N1-D2
SPAK-WNK4-N1-D3
SPAK-WNK4-N1-D2-D3
									av_intens						intens_norm_val									pSPAK _norm_val							pSPAK /SPAK
		2022_12_16	2023_01_13	2023_01_17	2023_02_07	2023_02_17			2022_12_16	2023_01_13	2023_01_17	2023_02_07	2023_02_17		2022_12_16	2023_01_13	2023_01_17	2023_02_07	2023_02_17		Av. Int				2022_12_16	2023_01_13	2023_01_17	2023_02_07	2023_02_17			2022_12_16	2023_01_13	2023_01_17	2023_02_07	2023_02_17
pSPAK	SPAK-WNK4-N1	19411.3	23567.8	21171.8	7985.91	8121.5			28923	23014.9	13691.7	10150.6	9831.56		0.671138	1.02402	1.54633	0.786745	0.826064		0.970859	1		SPAK-WNK4-N1	0.691283	1.05476	1.59274	0.81036	0.850859		SPAK-WNK4-N1	0.629535	1.53789	1.45756	0.721394	#DIV/0!
	SPAK-WNK4-N1-D2	47749	32576.1	22371.8	20525.5	19650.7									1.6509	1.41543	1.63397	2.02211	1.99874					SPAK-WNK4-N1-D2	1.70045	1.45792	1.68302	2.0828	2.05873		SPAK-WNK4-N1-D2	1.66555	2.95071	1.29347	1.56821	#DIV/0!
	SPAK-WNK4-N1-D3	7712.29	10729.2	4193.01	2085.01	1897.89									0.266649	0.466186	0.306246	0.205408	0.193041					SPAK-WNK4-N1-D3	0.274653	0.480179	0.315438	0.211574	0.198835		SPAK-WNK4-N1-D3	0.340955	0.317554	0.488798	0.351494	#DIV/0!
	SPAK-WNK4-N1-D2-D3	40819.4	25186.6	7030.05	10005.8	9656.15									1.41131	1.09436	0.513455	0.985741	0.982159					SPAK-WNK4-N1-D2-D3	1.45367	1.1272	0.528867	1.01533	1.01164		SPAK-WNK4-N1-D2-D3	1.29996	0.834495	0.526979	1.02617	#DIV/0!
									av_intens						intens_norm_val									SPAK_norm_val
		2023_01_13	2023_01_17	2023_02_07	2023_02_17				2022_12_16	2023_01_13	2023_01_17	2023_02_07	2023_02_17		2022_12_16	2023_01_13	2023_01_17	2023_02_07	2023_02_17		Av. Int				2022_12_16	2023_01_13	2023_01_17	2023_02_07	2023_02_17
SPAK	SPAK-WNK4-N1	19119.3	8400.33	16176.2	16159.2				17597.9	12379.2	14961.8	14539.1	#DIV/0!		1.08645	0.678585	1.08117	1.11143	0		0.989408	1		SPAK-WNK4-N1	1.09808	0.685849	1.09274	1.12332	0
	SPAK-WNK4-N1-D2	17776.4	6051.67	19261.6	19105.4										1.01014	0.488858	1.28738	1.31407	0					SPAK-WNK4-N1-D2	1.02095	0.494092	1.30116	1.32814	0
	SPAK-WNK4-N1-D3	14025.7	18520.5	9553.08	8658.79										0.797007	1.4961	0.638498	0.595552	0					SPAK-WNK4-N1-D3	0.80554	1.51212	0.645333	0.601927	0
	SPAK-WNK4-N1-D2-D3	19470.3	16544.2	14856.4	14233.1										1.1064	1.33646	0.992953	0.978953	0					SPAK-WNK4-N1-D2-D3	1.11824	1.35076	1.00358	0.989433	0
									av_intens						intens_norm_val									WNK4_norm_val
		2022_12_16	2023_01_13	2023_01_17	2023_02_07	2023_02_17			2022_12_16	2023_01_13	2023_01_17	2023_02_07	2023_02_17		2022_12_16	2023_01_13	2023_01_17	2023_02_07	2023_02_17		Av. Int				2022_12_16	2023_01_13	2023_01_17	2023_02_07	2023_02_17
WNK4	SPAK-WNK4-N1	15982.1	14771.2	8392.81	15361.4	13149.9			21735.3	13034.1	10246.5	13589.8	14276		0.735306	1.13327	0.819092	1.13036	0.921117		0.94783	1		SPAK-WNK4-N1	0.775778	1.19565	0.864176	1.19258	0.971816
	SPAK-WNK4-N1-D2	29905.2	19361.3	9087.91	19931	21393.4									1.37588	1.48544	0.88693	1.46661	1.49856					SPAK-WNK4-N1-D2	1.45161	1.5672	0.935748	1.54733	1.58104
	SPAK-WNK4-N1-D3	13388.1	6300.33	10027.6	6827.57	10068.8									0.61596	0.483374	0.978635	0.502403	0.705295					SPAK-WNK4-N1-D3	0.649863	0.50998	1.0325	0.530055	0.744115
	SPAK-WNK4-N1-D2-D3	27665.8	11703.4	13477.6	12239.3	12491.9									1.27285	0.897913	1.31534	0.900625	0.875031					SPAK-WNK4-N1-D2-D3	1.34291	0.947335	1.38774	0.950196	0.923193

## Sheet: n1_d3
densitometric_values_nrbp1_tsc22d3_transfection
FIGURE_9_A
GROUPS
SPAK-WNK4-N1
SPAK-WNK4-N1-D2
SPAK-WNK4-N1-D3
SPAK-WNK4-N1-D2-D3
NRBP1				av_intens	2022_12_16			SPAK-WNK4-N1	SPAK-WNK4-N1-D2	SPAK-WNK4-N1-D3	SPAK-WNK4-N1-D2-D3
2022_12_16	SPAK-WNK4-N1	13550.5		20002	0.677459		2022_12_16	0.677459	1.92812	0.322564	1.07186
2022_12_16	SPAK-WNK4-N1-D2	38566.1			1.92812		2023_01_13	0.76295	1.86326	0.504024	0.869762
2022_12_16	SPAK-WNK4-N1-D3	6451.9			0.322564		2023_01_17	0.527113	1.43717	0.686142	1.34957
2022_12_16	SPAK-WNK4-N1-D2-D3	21439.3			1.07186
NRBP1				av_intens	2023_01_13
2023_01_13	SPAK-WNK4-N1	15605		20453.5	0.76295
2023_01_13	SPAK-WNK4-N1-D2	38110.3			1.86326
2023_01_13	SPAK-WNK4-N1-D3	10309.1			0.504024
2023_01_13	SPAK-WNK4-N1-D2-D3	17789.7			0.869762
NRBP1				av_intens	2023_01_17
2023_01_17	SPAK-WNK4-N1	14130.8		26807.8	0.527113
2023_01_17	SPAK-WNK4-N1-D2	38527.6			1.43717
2023_01_17	SPAK-WNK4-N1-D3	18394			0.686142
2023_01_17	SPAK-WNK4-N1-D2-D3	36179.1			1.34957

## Sheet: pspak_d4
densitometric_values_pspak_tsc22d4_cotransfection
FIGURE_S2_B
GROUPS
spak-n1
spak-d4
spak-n1-d4
spak-w4
spak-w4-n1
spak-w4-d4
spak-w4-n1-d4
pSPAK/SPAK										av_ctrl	norm_val	spak	spak-n1	spak-d4	spak-n1-d4	spak-w4	spak-w4-n1	spak-w4-d4	spak-w4-n1-d4
2023-09-01	0.726909	0.430016	0.443362	2.65379	0.56913	0.371791	0.695828	1.86497		0.80189	2023-09-01	0.906495	0.536253	0.552896	3.30942	0.709736	0.463643	0.867735	2.32572
2023-10-20	0.763179	0.292722	0.358785	3.67377	0.727523	0.848929	0.637737	1.43607			2023-10-20	0.951725	0.36504	0.447424	4.58139	0.90726	1.05866	0.795292	1.79086
2024-03-15	0.915582	0.601131	0.840205	1.45319	0.660021	0.594638	0.929865	1.53408			2024-03-15	1.14178	0.749642	1.04778	1.8122	0.823082	0.741546	1.15959	1.91308
pSPAK										av_ctrl	norm_val	spak	spak-n1	spak-d4	spak-n1-d4	spak-w4	spak-w4-n1	spak-w4-d4	spak-w4-n1-d4
2023-09-01	0.138764	0.09969	0.154529	0.607017	0.109115	0.07793	0.18066	0.632295		0.165932	2023-09-01	0.836269	0.600785	0.931279	3.65822	0.657588	0.469646	1.08876	3.81056
2023-10-20	0.163593	0.12929	0.060233	0.646885	0.139915	0.186746	0.136319	0.53702			2023-10-20	0.985899	0.779173	0.362995	3.89848	0.843207	1.12543	0.821531	3.23638
2024-03-15	0.19544	0.123265	0.224397	0.456898	0.136152	0.12218	0.247387	0.494281			2024-03-15	1.17783	0.74286	1.35234	2.75351	0.820529	0.736326	1.49089	2.97881
SPAK										av_ctrl	norm_val	spak	spak-n1	spak-d4	spak-n1-d4	spak-w4	spak-w4-n1	spak-w4-d4	spak-w4-n1-d4
2023-09-01	0.190896	0.231828	0.34854	0.228736	0.191723	0.209606	0.259634	0.339038		0.206238	2023-09-01	0.925612	1.12408	1.68999	1.10909	0.929619	1.01633	1.2589	1.64392
2023-10-20	0.214357	0.441682	0.167879	0.176082	0.192318	0.219978	0.213754	0.37395			2023-10-20	1.03937	2.14161	0.814009	0.853781	0.932504	1.06662	1.03644	1.8132
2024-03-15	0.21346	0.205055	0.267074	0.314411	0.206285	0.20547	0.266046	0.322199			2024-03-15	1.03502	0.994263	1.29498	1.5245	1.00023	0.996278	1.29	1.56227
NRBP1										av_ctrl	norm_val	spak-n1	spak-n1-d4	spak-w4-n1	spak-w4-n1-d4
2023-09-01	0.075438	0.177528	0.0889266	0.658108						0.055692	2023-09-01	1.35455	3.18766	1.59675	11.8169
2023-10-20	0.0280444	0.215953	0.0781716	0.677831							2023-10-20	0.503561	3.87762	1.40364	12.171
2024-03-15	0.063594	0.256228	0.0948049	0.585373							2024-03-15	1.14189	4.6008	1.7023	10.5109
WNK4										av_ctrl	norm_val	spak-w4	spak-w4-n1	spak-w4-d4	spak-w4-n1-d4
2023-09-01	0.531139	0.495642	0.60596	0.863051						0.584349	2023-09-01	0.908942	0.848195	1.03698	1.47694
2023-10-20	0.458463	0.386896	0.321589	0.853038							2023-10-20	0.784572	0.662098	0.550337	1.45981
2024-03-15	0.763443	0.656959	0.390755	0.97783							2024-03-15	1.30649	1.12426	0.668701	1.67337
