# Supplementary material for: NRBP1 and TSC22D proteins affect distal convoluted tubule physiology through modulation of the WNK pathway
Source: Sci Adv. 2025 Jul 16;11(29):eadv2083. doi: 10.1126/sciadv.adv2083 (PMC12266109; doi:10.1126/sciadv.adv2083)
Supplement: Supplementary file 3 — Data S1 to S10 [file sciadv.adv2083_data_s1_to_s10.zip › adv2083_data_s8.xlsx]

## Sheet: dens_val_n2
densitometric_values_transfected_cells
GROUPS
S_W4
S_W4_D2
S_W4_N2
S_W4_D2_N2
Group	SPAK	pSPAK	WNK4
S_W4	23188.1	7886.33	17092.9
S_W4_D2	10739.5	2011.08	8093.55
S_W4_N2	13370.2	10889.8	13265.7
S_W4_D2_N2	12411.4	19391.2	17343.8
S_W4	19444.3	6982.55	17922.6
S_W4_D2	8310.67	343.456	3039.96
S_W4_N2	7457.84	6775.72	3587.84
S_W4_D2_N2	17690	24998.1	10822.2
S_W4	18288.2	8139.26	21061.9
S_W4_D2	16105.4	1365.38	21453.4
S_W4_N2	16719.3	10421	16697
S_W4_D2_N2	18816.9	23076.9	25136.4
S_W4	11963.3	3170.74	10722.7
S_W4_D2	9283.4	1323.16	13404.9
S_W4_N2	16351.6	15086	18249.9
S_W4_D2_N2	15409.3	22743.3	15854.4
