# Supplementary material for: NRBP1 and TSC22D proteins affect distal convoluted tubule physiology through modulation of the WNK pathway
Source: Sci Adv. 2025 Jul 16;11(29):eadv2083. doi: 10.1126/sciadv.adv2083 (PMC12266109; doi:10.1126/sciadv.adv2083)
Supplement: Supplementary file 3 — Data S1 to S10 [file sciadv.adv2083_data_s1_to_s10.zip › adv2083_data_s9.xlsx]

## Sheet: Dens_curva_n1
densitometric_values_transfected_cells
FIGURE_S4_B
GROUPS	N1_[C]
SPAK
SPAK + WNK4
SPAK + WNK4	0.2
SPAK + WNK4	0.8
SPAK + WNK4	1.4
SPAK + WNK4	2
SPAK + WNK4 +D2	0.8
Exp	Curve_values	NRBP1	SPAK tot	pS373 SPAK	WNK4
1			9434.52	2003.2
1			11296.8	3772.81	12028.5
1	0.2	1026.92	10354.2	4760.23	9569.83
1	0.8	2636.08	13778.9	5973.71	13530.5
1	1.4	3352.45	11589.5	5567.25	11922.7
1	2	12433.4	17101.3	7342.28	10411.7
1	0.8	5140.86	18913.2	21742	17405.1
2			10447.6	1876.47
2			15947.8	4088.74	9943.81
2	0.2	516.435	12167.5	5634.88	16254.4
2	0.8	5025.05	10224.4	8508.05	17250.3
2	1.4	8315.71	4523.08	9874.52	8071.76
2	2	23922.9	7505.4	14884.1	16749.4
2	0.8	7317.93	5513.08	25771	9147.49
3			10177.9
3			11868.6
3	0.2		5610.03	2642.15
3	0.8		7902.64	1519.31
3	1.4	25010.8	20911.8	4848.4
3	2	27217.5	19012.4	3379.79
3	0.8	9578.76	8707.69	19727.4
