# Supplementary material for: NRBP1 and TSC22D proteins affect distal convoluted tubule physiology through modulation of the WNK pathway
Source: Sci Adv. 2025 Jul 16;11(29):eadv2083. doi: 10.1126/sciadv.adv2083 (PMC12266109; doi:10.1126/sciadv.adv2083)
Supplement: Supplementary file 3 — Data S1 to S10 [file sciadv.adv2083_data_s1_to_s10.zip › adv2083_data_s10.xlsx]

## Sheet: pspak_puncta
Slice	ID	Gender	Genotype	Count	Total Area	avg_size	Area%	Mean	Perim	Circ	Solidity	IntDen	Area_tubule	specs_per_area
processed_MAX_pS-S1-R2F-01.tif	S1-R2	F	KO	7	5.116	0.731	0.531	255	3.187	0.853	0.885	186.37	963.493	0.00726523
processed_MAX_pS-S1-R2F-01.tif	S1-R2	F	KO	2	0.773	0.387	0.058	255	2.243	0.963	0.896	98.591	1337.67	0.00149513
processed_MAX_pS-S1-R2F-02.tif	S1-R2	F	KO	21	14.169	0.675	1.718	255	4.222	0.53	0.744	172.048	824.883	0.0254582
processed_MAX_pS-S1-R2F-02.tif	S1-R2	F	KO	39	30.126	0.772	1.924	255	3.858	0.693	0.817	196.978	1565.9	0.0249058
processed_MAX_pS-S1-R2F-02.tif	S1-R2	F	KO	48	35.234	0.734	2.634	255	4.461	0.512	0.742	187.182	784.58	0.0611792
processed_MAX_pS-S1-R2F-03.tif	S1-R2	F	KO	17	11.505	0.677	1.466	255	3.299	0.801	0.853	172.578	626.108	0.0271519
processed_MAX_pS-S1-R2F-03.tif	S1-R2	F	KO	92	31.876	0.346	5.091	255	2.696	0.617	0.748	88.351	880.269	0.104514
processed_MAX_pS-S1-R2F-03.tif	S1-R2	F	KO	18	15.614	0.867	2.494	255	5.041	0.528	0.728	221.193	1310.26	0.0137378
processed_MAX_pS-S1-R2F-04.tif	S1-R2	F	KO	5	3.007	0.601	0.342	255	2.912	0.883	0.888	153.364	1408.51	0.00354985
processed_MAX_pS-S1-R2F-04.tif	S1-R2	F	KO	22	18.855	0.857	1.439	255	4.32	0.608	0.799	218.548	839.529	0.0262052
processed_MAX_pS-S1-R2F-04.tif	S1-R2	F	KO	19	15.793	0.831	1.121	255	4.513	0.538	0.756	211.963	3148.91	0.00603383
processed_MAX_pS-S1-R4F-01.tif	S1-R4	F	WT	13	6.936	0.534	0.22	255	2.771	0.839	0.86	136.051	961.696	0.0135178
processed_MAX_pS-S1-R4F-01.tif	S1-R4	F	WT	2	0.508	0.254	0.053	255	1.92	0.861	0.87	64.731	1544.39	0.00129501
processed_MAX_pS-S1-R4F-01.tif	S1-R4	F	WT	12	6.889	0.574	0.446	255	2.723	0.914	0.896	146.393	1003.69	0.0119559
processed_MAX_pS-S1-R4F-02.tif	S1-R4	F	WT	9	4.46	0.496	0.444	255	2.648	0.861	0.876	126.365	1875.75	0.00479809
processed_MAX_pS-S1-R4F-02.tif	S1-R4	F	WT	18	10.958	0.609	0.584	255	3.058	0.802	0.848	155.245	1220.91	0.0147431
processed_MAX_pS-S1-R4F-03.tif	S1-R4	F	WT	4	2.374	0.594	0.203	255	2.847	0.826	0.873	151.372	1169.83	0.0034193
processed_MAX_pS-S1-R4F-03.tif	S1-R4	F	WT	11	4.241	0.386	0.113	255	2.259	0.93	0.889	98.319	3738.26	0.00294255
processed_MAX_pS-S1-R4F-03.tif	S1-R4	F	WT	2	0.484	0.242	0.025	255	2.144	0.722	0.809	61.744	1910.29	0.00104696
processed_MAX_pS-S1-R4F-04.tif	S1-R4	F	WT	16	7.123	0.445	1.021	255	2.648	0.821	0.858	113.529	697.615	0.0229353
processed_MAX_pS-S1-R4F-04.tif	S1-R4	F	WT	26	16.496	0.634	1.455	255	3.021	0.831	0.861	161.79	1133.44	0.022939
processed_MAX_pS-S1-R4F-04.tif	S1-R4	F	WT	9	3.874	0.43	0.536	255	2.457	0.841	0.846	109.767	723	0.0124481
processed_MAX_pS-S1-R4F-04.tif	S1-R4	F	WT	16	8.068	0.504	0.926	255	3.457	0.579	0.751	128.591	871.396	0.0183613
mask_MAX_pS-S2-R1F-01.tif	S2-R1	F	KO	75	47.442	0.633	2.09	255	2.883	0.904	0.896	161.304	2270.32	0.033035
mask_MAX_pS-S2-R1F-01.tif	S2-R1	F	KO	22	16.809	0.764	1.974	255	3.076	0.937	0.911	194.828	851.292	0.0258431
mask_MAX_pS-S2-R1F-01.tif	S2-R1	F	KO	11	6.748	0.613	1.232	255	2.948	0.861	0.887	156.442	547.727	0.020083
mask_MAX_pS-S2-R1F-01.tif	S2-R1	F	KO	36	17.113	0.475	0.733	255	2.421	0.936	0.898	121.219	2335.93	0.0154114
mask_MAX_pS-S2-R1F-01.tif	S2-R1	F	KO	34	18.082	0.532	1.545	255	2.596	0.933	0.901	135.614	1170.37	0.0290507
mask_MAX_pS-S2-R1F-02-1.tif	S2-R1	F	KO	59	33.531	0.568	2.43	255	2.756	0.88	0.898	144.924	1379.76	0.0427611
mask_MAX_pS-S2-R1F-02-1.tif	S2-R1	F	KO	55	58.354	1.061	3.779	255	3.72	0.886	0.907	270.55	1544.11	0.0356192
mask_MAX_pS-S2-R1F-02-1.tif	S2-R1	F	KO	15	11.568	0.771	1.838	255	3.218	0.855	0.894	196.651	629.506	0.0238282
mask_MAX_pS-S2-R1F-02-1.tif	S2-R1	F	KO	34	33.399	0.982	2.753	255	3.671	0.864	0.904	250.49	1213.33	0.028022
mask_MAX_pS-S2-R1F-03.tif	S2-R1	F	KO	59	53.363	0.904	1.925	255	3.396	0.892	0.9	230.636	2771.89	0.0212851
mask_MAX_pS-S2-R1F-03.tif	S2-R1	F	KO	29	20.87	0.72	1.884	255	2.991	0.936	0.905	183.514	1107.87	0.0261763
mask_MAX_pS-S2-R1F-03.tif	S2-R1	F	KO	43	26.439	0.615	1.434	255	2.762	0.923	0.894	156.791	1843.81	0.0233213
mask_MAX_pS-S2-R1F-04.tif	S2-R1	F	KO	53	26.033	0.491	1.105	255	2.499	0.917	0.893	125.254	2355.61	0.0224994
mask_MAX_pS-S2-R1F-04.tif	S2-R1	F	KO	30	23.167	0.772	2.159	255	3.083	0.932	0.908	196.916	1073.05	0.0279576
mask_MAX_pS-S2-R1F-04.tif	S2-R1	F	KO	13	9.232	0.71	1.622	255	3.28	0.812	0.876	181.095	569.332	0.0228338
mask_MAX_pS-S2-R1F-04.tif	S2-R1	F	KO	94	66.297	0.705	2.607	255	3.053	0.897	0.892	179.85	2543.4	0.0369584
mask_MAX_pS-S2-R1F-04.tif	S2-R1	F	KO	38	20.878	0.549	1.722	255	2.667	0.918	0.894	140.103	1212.15	0.0313493
mask_MAX_pS-S2-R3F-02.tif	S2-R3	F	WT	15	0.117	0.008	0.014	255	0.25	1	1	1.992	2719.52	0.00551569
mask_MAX_pS-S2-R3F-02.tif	S2-R3	F	WT	26	0.289	0.11	0.035	255	0.315	1	1	2.834	1613.24	0.0161167
mask_MAX_pS-S2-R3F-02.tif	S2-R3	F	WT	25	0.273	0.11	0.017	255	0.31	1	1	2.788	814.597	0.03069
mask_MAX_pS-S2-R3F-03.tif	S2-R3	F	WT	21	0.219	0.1	0.01	255	0.31	0.99	0.984	2.656	2141.23	0.00980746
mask_MAX_pS-S2-R3F-03.tif	S2-R3	F	WT	9	0.094	0.1	0.005	255	0.303	1	1	2.656	1709.36	0.00526514
mask_MAX_pS-S2-R3F-03.tif	S2-R3	F	WT	6	0.07	0.12	0.003	255	0.338	1	1	2.988	2544.05	0.00235844
mask_MAX_pS-S2-R3F-03.tif	S2-R3	F	WT	16	0.164	0.1	0.015	255	0.299	1	1	2.614	1076.05	0.0148692
mask_MAX_pS-S2-R3F-04.tif	S2-R3	F	WT	13	0.141	0.11	0.021	255	0.306	1	1	2.758	658.937	0.0197287
mask_MAX_pS-S2-R3F-04.tif	S2-R3	F	WT	34	0.336	0.1	0.04	255	0.295	1	1	2.519	840.442	0.0404549
mask_MAX_pS-S2-R3F-04.tif	S2-R3	F	WT	9	0.086	0.01	0.005	255	0.283	1	1	2.434	1726.53	0.00521277
mask_MAX_pS-S3-R1F-01.tif	S3-R1	M	KO	102	77.615	0.761	1.693	255	3.121	0.892	0.893	194.038	4583.46	0.0222539
mask_MAX_pS-S3-R1F-01.tif	S3-R1	M	KO	21	10.998	0.524	0.734	255	2.529	0.865	0.87	133.541	1497.48	0.0140235
mask_MAX_pS-S3-R1F-02.tif	S3-R1	M	KO	14	14.754	1.054	2.164	255	3.835	0.853	0.888	268.742	681.877	0.0205316
mask_MAX_pS-S3-R1F-02.tif	S3-R1	M	KO	21	14.551	0.693	1.277	255	3.08	0.81	0.861	176.695	1139.55	0.0184283
mask_MAX_pS-S3-R1F-02.tif	S3-R1	M	KO	78	58.401	0.749	2.164	255	3.136	0.838	0.867	190.926	2698.68	0.028903
mask_MAX_pS-S3-R1F-03.tif	S3-R1	M	KO	22	15.426	0.701	1.581	255	2.906	0.902	0.893	178.804	975.927	0.0225427
mask_MAX_pS-S3-R1F-03.tif	S3-R1	M	KO	63	48.083	0.763	1.848	255	3.082	0.871	0.879	194.621	2602.12	0.024211
mask_MAX_pS-S3-R1F-03.tif	S3-R1	M	KO	40	41.655	1.041	2.454	255	3.721	0.833	0.885	265.548	1697.08	0.02357
mask_MAX_pS-S3-R1F-03.tif	S3-R1	M	KO	27	29.126	1.079	1.391	255	3.756	0.847	0.883	275.081	2093.85	0.0128949
mask_MAX_pS-S3-R1F-04.tif	S3-R1	M	KO	70	49.825	0.712	2.362	255	3	0.83	0.868	181.504	2109.84	0.0331779
mask_MAX_pS-S3-R1F-04.tif	S3-R1	M	KO	45	27.603	0.613	1.468	255	2.811	0.852	0.872	156.418	1879.8	0.0239387
mask_MAX_pS-S3-R1F-04.tif	S3-R1	M	KO	17	11.201	0.659	1.409	255	2.851	0.854	0.876	168.009	794.984	0.0213841
mask_MAX_pS-S3-R1F-04.tif	S3-R1	M	KO	49	26.135	0.533	1.404	255	2.662	0.822	0.866	136.007	1862.09	0.0263146
mask_MAX_pS-S3-R3F-01.tif	S3-R3	M	WT	40	34.117	0.853	0.914	255	4.033	0.688	0.823	217.498	3732.63	0.0107163
mask_MAX_pS-S3-R3F-02.tif	S3-R3	M	WT	47	42.701	0.909	1.418	255	4.503	0.642	0.807	231.677	3012.07	0.0156039
mask_MAX_pS-S3-R3F-03.tif	S3-R3	M	WT	27	18.09	0.67	0.464	255	3.245	0.764	0.872	170.847	3899.3	0.00692431
mask_MAX_pS-S3-R3F-04.tif	S3-R3	M	WT	24	25.205	1.05	2.849	255	5.111	0.553	0.793	267.806	884.706	0.0271277
mask_MAX_pS-S3-R3F-04.tif	S3-R3	M	WT	11	8.272	0.752	1.192	255	3.846	0.688	0.815	191.75	693.71	0.0158568
mask_MAX_pS-S3-R3F-04.tif	S3-R3	M	WT	33	19.8	0.6	0.965	255	3.453	0.659	0.81	153.002	2052.4	0.0160787
processed_MAX_SPAK-N1KO_fitc_1.tif	processed_MAX_SPAK-N1KO_fitc_1.tif	M	KO	69	41.491	0.601	1.833	255	2.805	0.895	0.893	153.335	2264.14	0.0304752
processed_MAX_SPAK-N1KO_fitc_1.tif	processed_MAX_SPAK-N1KO_fitc_1.tif	M	KO	23	15.215	0.662	2.051	255	2.935	0.908	0.905	168.691	741.676	0.0310108
processed_MAX_SPAK-N1KO_fitc_1.tif	processed_MAX_SPAK-N1KO_fitc_1.tif	M	KO	30	20.855	0.695	1.208	255	2.978	0.897	0.905	177.265	1726.06	0.0173806
processed_MAX_SPAK-N1KO_fitc_1.tif	processed_MAX_SPAK-N1KO_fitc_1.tif	M	KO	29	19.16	0.661	1.43	255	2.884	0.908	0.904	168.473	1340.18	0.0216389
processed_MAX_SPAK-N1KO_fitc_1.tif	processed_MAX_SPAK-N1KO_fitc_1.tif	M	KO	57	36.031	0.632	2.64	255	2.824	0.924	0.913	161.191	1364.83	0.0417634
processed_MAX_SPAK-N1KO_fitc_1.tif	processed_MAX_SPAK-N1KO_fitc_1.tif	M	KO	13	9.271	0.713	0.949	255	2.974	0.904	0.902	181.861	976.646	0.0133109
processed_MAX_SPAK-N1KO_fitc_2.tif	processed_MAX_SPAK-N1KO_fitc_2.tif	M	KO	70	44.599	0.637	1.911	255	2.878	0.897	0.899	162.469	2333.75	0.0299946
processed_MAX_SPAK-N1KO_fitc_2.tif	processed_MAX_SPAK-N1KO_fitc_2.tif	M	KO	16	10.06	0.629	1.072	255	2.922	0.873	0.896	160.335	938.623	0.0170462
processed_MAX_SPAK-N1KO_fitc_2.tif	processed_MAX_SPAK-N1KO_fitc_2.tif	M	KO	17	11.505	0.677	1.409	255	2.927	0.897	0.897	172.578	816.706	0.0208153
processed_MAX_SPAK-N1KO_fitc_2.tif	processed_MAX_SPAK-N1KO_fitc_2.tif	M	KO	66	43.271	0.656	1.86	255	2.966	0.864	0.891	167.185	2325.97	0.0283752
processed_MAX_SPAK-N1KO_fitc_2.tif	processed_MAX_SPAK-N1KO_fitc_2.tif	M	KO	19	20.113	1.059	2.316	255	3.711	0.895	0.907	269.933	868.397	0.0218794
processed_MAX_SPAK-N1KO_fitc_2.tif	processed_MAX_SPAK-N1KO_fitc_2.tif	M	KO	12	6.655	0.555	0.859	255	2.598	0.933	0.905	141.413	774.668	0.0154905
processed_MAX_SPAK-N1KO_fitc_3.tif	processed_MAX_SPAK-N1KO_fitc_3.tif	F	KO	105	67.11	0.639	2.777	255	2.875	0.9	0.899	162.981	2417.05	0.0434413
processed_MAX_SPAK-N1KO_fitc_3.tif	processed_MAX_SPAK-N1KO_fitc_3.tif	F	KO	11	8.24	0.749	0.509	255	3.266	0.832	0.884	191.026	1618.45	0.00679664
processed_MAX_SPAK-N1KO_fitc_4.tif	processed_MAX_SPAK-N1KO_fitc_4.tif	F	KO	39	24.354	0.624	3.029	255	2.801	0.901	0.892	159.237	804.029	0.0485057
processed_MAX_SPAK-N1KO_fitc_4.tif	processed_MAX_SPAK-N1KO_fitc_4.tif	F	KO	188	163.471	0.87	3.574	255	3.388	0.867	0.895	221.729	4574.53	0.0410972
processed_MAX_SPAK-N1KO_fitc_5.tif	processed_MAX_SPAK-N1KO_fitc_5.tif	F	KO	76	53.863	0.709	2.46	255	3.062	0.886	0.893	180.724	2189.97	0.0347036
processed_MAX_SPAK-N1KO_fitc_5.tif	processed_MAX_SPAK-N1KO_fitc_5.tif	F	KO	9	4.921	0.547	0.688	255	2.765	0.866	0.9	139.422	715.736	0.0125745
processed_MAX_SPAK-N1KO_fitc_5.tif	processed_MAX_SPAK-N1KO_fitc_5.tif	F	KO	17	9.1	0.535	0.852	255	2.646	0.921	0.907	136.493	1067.73	0.0159216
processed_MAX_SPAK-N1WT_fitc_1.tif	processed_MAX_SPAK-N1WT_fitc_1.tif	M	WT	68	25.588	0.376	1.547	255	2.186	0.916	0.877	95.955	1653.96	0.0411134
processed_MAX_SPAK-N1WT_fitc_1.tif	processed_MAX_SPAK-N1WT_fitc_1.tif	M	WT	22	7.865	0.358	1.812	255	1.953	0.963	0.895	91.167	433.988	0.0506926
processed_MAX_SPAK-N1WT_fitc_1.tif	processed_MAX_SPAK-N1WT_fitc_1.tif	M	WT	5	2.218	0.444	0.435	255	2.315	0.982	0.9	113.131	509.627	0.0098111
processed_MAX_SPAK-N1WT_fitc_1.tif	processed_MAX_SPAK-N1WT_fitc_1.tif	M	WT	14	5.249	0.375	0.998	255	2.056	0.924	0.886	95.603	525.936	0.0266192
processed_MAX_SPAK-N1WT_fitc_2.tif	processed_MAX_SPAK-N1WT_fitc_2.tif	M	WT	62	28.954	0.467	1.452	255	2.539	0.896	0.881	119.087	1994.53	0.0310851
processed_MAX_SPAK-N1WT_fitc_2.tif	processed_MAX_SPAK-N1WT_fitc_2.tif	M	WT	17	8.693	0.511	0.602	255	2.499	0.955	0.912	130.4	1443.73	0.0117751
processed_MAX_SPAK-N1WT_fitc_3.tif	processed_MAX_SPAK-N1WT_fitc_3.tif	M	WT	31	17.098	0.552	1.144	255	2.644	0.921	0.907	140.642	1494.69	0.02074
processed_MAX_SPAK-N1WT_fitc_3.tif	processed_MAX_SPAK-N1WT_fitc_3.tif	M	WT	39	28.587	0.733	2.181	255	3.257	0.889	0.887	186.917	1310.89	0.0297508
processed_MAX_SPAK-N1WT_fitc_3.tif	processed_MAX_SPAK-N1WT_fitc_3.tif	M	WT	17	11.216	0.66	1.001	255	3.292	0.823	0.864	168.243	1120.21	0.0151757
processed_MAX_SPAK-N1WT_fitc_3.tif	processed_MAX_SPAK-N1WT_fitc_3.tif	M	WT	28	16.832	0.601	1.194	255	2.902	0.892	0.887	153.293	1409.73	0.019862
processed_MAX_SPAK-N1WT_fitc_4.tif	processed_MAX_SPAK-N1WT_fitc_4.tif	M	WT	25	13.388	0.536	0.983	255	2.679	0.91	0.895	136.553	1361.29	0.0183649
processed_MAX_SPAK-N1WT_fitc_4.tif	processed_MAX_SPAK-N1WT_fitc_4.tif	M	WT	29	16.676	0.575	1.041	255	2.834	0.89	0.889	146.633	1602.5	0.0180967
processed_MAX_SPAK-N1WT_fitc_4.tif	processed_MAX_SPAK-N1WT_fitc_4.tif	M	WT	19	8.865	0.467	0.896	255	2.453	0.929	0.905	118.98	989.073	0.0192099
processed_MAX_SPAK-N1WT_fitc_5.tif	processed_MAX_SPAK-N1WT_fitc_5.tif	F	WT	20	8.139	0.407	0.535	255	2.336	0.924	0.905	103.769	1520.62	0.0131525
processed_MAX_SPAK-N1WT_fitc_5.tif	processed_MAX_SPAK-N1WT_fitc_5.tif	F	WT	42	23.471	0.559	1.688	255	2.924	0.847	0.877	142.504	1390.79	0.0301986
processed_MAX_SPAK-N1WT_fitc_5.tif	processed_MAX_SPAK-N1WT_fitc_5.tif	F	WT	14	9.724	0.695	1.143	255	3.257	0.85	0.885	177.122	850.612	0.0164587
processed_MAX_SPAK-N1WT_fitc_6.tif	processed_MAX_SPAK-N1WT_fitc_6.tif	F	WT	18	13.966	0.776	2.091	255	3.715	0.766	0.834	197.846	668.005	0.0269459
processed_MAX_SPAK-N1WT_fitc_6.tif	processed_MAX_SPAK-N1WT_fitc_6.tif	F	WT	41	25.236	0.616	2.495	255	2.918	0.876	0.886	156.959	1011.41	0.0405374
processed_MAX_SPAK-N1WT_fitc_6.tif	processed_MAX_SPAK-N1WT_fitc_6.tif	F	WT	77	40.686	0.528	1.581	255	2.6	0.939	0.902	134.74	2573.32	0.0299224
processed_MAX_SPAK-N1WT_fitc_6.tif	processed_MAX_SPAK-N1WT_fitc_6.tif	F	WT	31	20.066	0.647	2.924	255	2.999	0.873	0.879	165.057	686.329	0.0451678
processed_N13-MAX-FITC-1.tif	N13	M	KO	57	35.679	0.626	1.627	255	2.736	0.915	0.891	159.618	2193.58	0.0259849
processed_N13-MAX-FITC-1.tif	N13	M	KO	17	6.139	0.361	0.47	255	2.08	0.927	0.887	92.089	1305.34	0.0130235
processed_N13-MAX-FITC-1.tif	N13	M	KO	12	2.531	0.211	0.149	255	1.536	0.981	0.904	53.777	1698.95	0.00706318
processed_N13-MAX-FITC-1.tif	N13	M	KO	10	2.867	0.287	0.437	255	1.9	0.947	0.876	73.097	655.328	0.0152595
processed_N13-MAX-FITC-1.tif	N13	M	KO	3	1.117	0.372	0.102	255	1.999	0.99	0.911	94.939	1095.97	0.0027373
processed_N13-MAX-FITC-1.tif	N13	M	KO	47	23.089	0.491	0.804	255	2.407	0.924	0.89	125.267	2870.01	0.0163763
processed_N13-MAX-FITC-1.tif	N13	M	KO	21	15.067	0.717	1.666	255	2.956	0.92	0.893	182.955	904.295	0.0232225
processed_N13-MAX-FITC-1.tif	N13	M	KO	0	0	NaN	0	NaN	NaN	NaN	NaN	NaN	950.972	0
processed_N13-MAX-FITC-2.tif	N13	M	KO	11	5.319	0.484	0.223	255	2.385	0.926	0.886	123.307	2384.22	0.00461366
processed_N13-MAX-FITC-2.tif	N13	M	KO	3	0.422	0.141	0.041	255	1.319	0.951	0.855	35.851	1037.02	0.00289292
processed_N13-MAX-FITC-2.tif	N13	M	KO	17	6.866	0.404	0.296	255	2.156	0.931	0.885	102.984	2319.65	0.0073287
processed_N13-MAX-FITC-2.tif	N13	M	KO	6	1.789	0.298	0.091	255	1.91	0.913	0.889	76.018	1970.79	0.00304447
processed_N13-MAX-FITC-2.tif	N13	M	KO	0	0	NaN	0	NaN	NaN	NaN	NaN	NaN	1017.39	0
processed_N13-MAX-FITC-2.tif	N13	M	KO	7	3.538	0.505	0.146	255	2.425	0.941	0.894	128.894	2416.04	0.0028973
processed_N13-MAX-FITC-2.tif	N13	M	KO	1	0.805	0.805	0.038	255	3.341	0.906	0.907	205.149	2099.55	0.000476293
processed_N13-MAX-FITC-2.tif	N13	M	KO	8	1.367	0.171	0.031	255	1.438	0.97	0.879	43.569	4400.47	0.00181799
processed_N13-MAX-FITC-3.tif	N13	M	KO	21	10.927	0.52	0.812	255	2.632	0.847	0.86	132.688	1345.9	0.015603
processed_N13-MAX-FITC-3.tif	N13	M	KO	1	0.539	0.539	0.072	255	2.612	0.993	0.945	137.43	746.737	0.00133916
processed_N13-MAX-FITC-3.tif	N13	M	KO	1	0.539	0.539	0.031	255	2.612	0.993	0.945	137.43	1763.34	0.000567105
processed_N13-MAX-FITC-3.tif	N13	M	KO	15	6.748	0.45	0.38	255	2.484	0.835	0.845	114.724	1777.94	0.00843673
processed_N13-MAX-FITC-3.tif	N13	M	KO	20	8.1	0.405	0.454	255	2.271	0.898	0.882	103.272	1785.74	0.0111998
processed_N13-MAX-FITC-3.tif	N13	M	KO	11	6.194	0.563	0.527	255	2.816	0.791	0.841	143.586	1176.27	0.00935157
processed_N13-MAX-FITC-3.tif	N13	M	KO	3	0.64	0.213	0.039	255	1.662	0.93	0.852	54.441	1657.63	0.00180981
processed_N13-MAX-FITC-3.tif	N13	M	KO	4	1.461	0.365	0.126	255	2.212	0.92	0.877	93.114	1159.66	0.00344929
processed_N13-MAX-FITC-4.tif	N13	M	KO	1	0.351	0.351	0.027	255	2.707	0.603	0.744	89.628	1323.29	0.000755695
processed_N13-MAX-FITC-4.tif	N13	M	KO	24	13.591	0.566	1.247	255	3.195	0.742	0.804	144.401	1090.11	0.0220161
processed_N13-MAX-FITC-4.tif	N13	M	KO	24	19.402	0.808	1.523	255	3.306	0.831	0.878	206.145	1273.7	0.0188427
processed_N13-MAX-FITC-4.tif	N13	M	KO	18	9.029	0.502	0.201	255	2.442	0.931	0.901	127.914	4483.84	0.00401441
processed_N13-MAX-FITC-4.tif	N13	M	KO	9	4.999	0.555	0.495	255	2.569	0.961	0.912	141.635	1009.83	0.00891236
processed_N13-MAX-FITC-4.tif	N13	M	KO	0	0	NaN	0	NaN	NaN	NaN	NaN	NaN	2379.84	0
processed_N13-MAX-FITC-4.tif	N13	M	KO	1	0.203	0.203	0.015	255	1.552	1	0.881	51.785	1375.73	0.000726888
processed_N13-MAX-FITC-4.tif	N13	M	KO	11	11.896	1.081	0.81	255	4.049	0.775	0.869	275.765	1469.29	0.0074866
processed_N13-MAX-FITC-5.tif	N13	M	KO	9	3.983	0.443	0.264	255	2.371	0.909	0.887	112.865	1506.95	0.00597234
processed_N13-MAX-FITC-5.tif	N13	M	KO	32	17.91	0.56	1.061	255	2.811	0.794	0.832	142.72	1687.47	0.0189633
processed_N13-MAX-FITC-5.tif	N13	M	KO	8	4.249	0.531	0.825	255	2.643	0.869	0.869	135.438	514.969	0.0155349
processed_N13-MAX-FITC-5.tif	N13	M	KO	0	0	NaN	0	NaN	NaN	NaN	NaN	NaN	387.623	0
processed_N13-MAX-FITC-5.tif	N13	M	KO	4	0.601	0.15	0.07	255	1.434	0.893	0.851	38.341	853.518	0.00468649
processed_N13-MAX-FITC-5.tif	N13	M	KO	24	8.264	0.344	0.348	255	2.135	0.901	0.884	87.802	2377.62	0.0100941
processed_N13-MAX-FITC-5.tif	N13	M	KO	27	16.824	0.623	1.633	255	2.831	0.822	0.85	158.896	1030.17	0.0262092
processed_N13-MAX-FITC-5.tif	N13	M	KO	29	16.551	0.571	1.342	255	2.849	0.82	0.865	145.534	1233.05	0.0235189
processed_N13-MAX-FITC-6.tif	N13	M	KO	18	6.936	0.385	0.354	255	2.313	0.795	0.81	98.259	1960.69	0.00918045
processed_N13-MAX-FITC-6.tif	N13	M	KO	5	1.945	0.389	0.425	255	2.197	0.902	0.865	99.188	457.56	0.0109275
processed_N13-MAX-FITC-6.tif	N13	M	KO	1	0.141	0.141	0.018	255	1.302	1	0.878	35.851	760.093	0.00131563
processed_N13-MAX-FITC-6.tif	N13	M	KO	1	0.141	0.141	0.01	255	1.302	1	0.878	35.851	1440.56	0.000694173
processed_N13-MAX-FITC-6.tif	N13	M	KO	1	1.297	1.297	0.125	255	4.216	0.917	0.917	330.628	1033.43	0.000967651
processed_N13-MAX-FITC-6.tif	N13	M	KO	0	0	NaN	0	NaN	NaN	NaN	NaN	NaN	923.299	0
processed_N13-MAX-FITC-6.tif	N13	M	KO	0	0	NaN	0	NaN	NaN	NaN	NaN	NaN	664.349	0
processed_N13-MAX-FITC-7.tif	N13	M	KO	3	1.234	0.411	0.3	255	2.481	0.766	0.831	104.898	927.587	0.0032342
processed_N15-MAX-FITC-1.tif	N15	M	KO	62	63.837	1.03	3.146	255	3.705	0.809	0.88	262.556	411.118	0.00729718
processed_N15-MAX-FITC-1.tif	N15	M	KO	36	20.55	0.571	1.317	255	2.807	0.809	0.871	145.563	2029.46	0.03055
processed_N15-MAX-FITC-1.tif	N15	M	KO	139	97.134	0.699	4.386	255	3.545	0.635	0.781	178.196	1560.02	0.0230766
processed_N15-MAX-FITC-1.tif	N15	M	KO	38	19.253	0.507	0.715	255	2.78	0.745	0.835	129.201	2214.55	0.0627668
processed_N15-MAX-FITC-1.tif	N15	M	KO	10	6.038	0.604	0.659	255	2.729	0.859	0.896	153.961	2691.48	0.0141186
processed_N15-MAX-FITC-1.tif	N15	M	KO	149	101.618	0.682	5.644	255	3.601	0.599	0.759	173.909	916.324	0.0109132
processed_N15-MAX-FITC-1.tif	N15	M	KO	26	22.479	0.865	0.965	255	3.212	0.842	0.882	220.47	1800.46	0.0827567
processed_N15-MAX-FITC-1.tif	N15	M	KO	9	3.882	0.431	0.278	255	2.643	0.743	0.823	109.988	2329.77	0.0111599
processed_N15-MAX-FITC-2.tif	N15	M	KO	12	4.601	0.383	0.661	255	2.264	0.831	0.844	97.761	1397.89	0.00643826
processed_N15-MAX-FITC-2.tif	N15	M	KO	19	14.7	0.774	1.676	255	2.982	0.898	0.881	197.287	696.311	0.0172337
processed_N15-MAX-FITC-2.tif	N15	M	KO	23	15.004	0.652	1.403	255	2.841	0.912	0.894	166.353	877.184	0.0216602
processed_N15-MAX-FITC-2.tif	N15	M	KO	8	2.281	0.285	0.105	255	1.914	0.939	0.886	72.698	1069.29	0.0215096
processed_N15-MAX-FITC-2.tif	N15	M	KO	0	0	NaN	0	NaN	NaN	NaN	NaN	NaN	2177.88	0.00367329
processed_N15-MAX-FITC-2.tif	N15	M	KO	4	0.578	0.144	0.03	255	1.533	0.81	0.784	36.847	1027.67	0
processed_N15-MAX-FITC-2.tif	N15	M	KO	23	16.457	0.716	1.071	255	3.082	0.85	0.886	182.46	1953	0.00204813
processed_N15-MAX-FITC-2.tif	N15	M	KO	3	0.797	0.266	0.096	255	1.787	0.998	0.894	67.719	1536.64	0.0149678
processed_N15-MAX-FITC-3.tif	N15	M	KO	6	2.406	0.401	0.317	255	2.302	0.915	0.879	102.242	832.296	0.00360449
processed_N15-MAX-FITC-3.tif	N15	M	KO	7	2.742	0.392	0.292	255	2.232	0.897	0.897	99.871	759.164	0.00790343
processed_N15-MAX-FITC-3.tif	N15	M	KO	0	0	NaN	0	NaN	NaN	NaN	NaN	NaN	938.834	0.00745606
processed_N15-MAX-FITC-3.tif	N15	M	KO	0	0	NaN	0	NaN	NaN	NaN	NaN	NaN	819.642	0
processed_N15-MAX-FITC-3.tif	N15	M	KO	23	22.034	0.958	1.588	255	3.214	0.906	0.9	244.291	1384.75	0
processed_N15-MAX-FITC-3.tif	N15	M	KO	9	18.246	2.027	1.349	255	5.201	0.841	0.903	516.966	1387.72	0.0165739
processed_N15-MAX-FITC-3.tif	N15	M	KO	7	7.483	1.069	0.628	255	3.542	0.902	0.91	272.583	1352.19	0.00665589
processed_N15-MAX-FITC-3.tif	N15	M	KO	4	1.304	0.326	0.129	255	2.017	0.936	0.873	83.155	1192.07	0.00587216
processed_N15-MAX-FITC-4.tif	N15	M	KO	18	13.575	0.754	0.757	255	3.8	0.667	0.794	192.313	1009.06	0.00396409
processed_N15-MAX-FITC-4.tif	N15	M	KO	18	11.74	0.652	0.743	255	3.011	0.819	0.846	166.31	1794.3	0.0100318
processed_N15-MAX-FITC-4.tif	N15	M	KO	0	0	NaN	0	NaN	NaN	NaN	NaN	NaN	1579.35	0.0113971
processed_N15-MAX-FITC-4.tif	N15	M	KO	21	10.974	0.523	0.409	255	2.65	0.851	0.859	133.257	1043.22	0
processed_N15-MAX-FITC-4.tif	N15	M	KO	2	1.14	0.57	0.036	255	3.373	0.672	0.769	145.397	2681.72	0.00783079
processed_N15-MAX-FITC-4.tif	N15	M	KO	9	6.553	0.728	0.711	255	2.962	0.922	0.913	185.674	3181.04	0.000628726
processed_N15-MAX-FITC-4.tif	N15	M	KO	33	17.207	0.521	0.588	255	2.545	0.91	0.882	132.963	921.986	0.00976154
processed_N15-MAX-FITC-4.tif	N15	M	KO	1	0.141	0.141	0.011	255	1.427	0.868	0.783	35.851	2928.12	0.01127
processed_N15-MAX-FITC-5.tif	N15	M	KO	4	2.468	0.617	0.294	255	2.485	0.951	0.891	157.347	1280.45	0.000780974
processed_N15-MAX-FITC-5.tif	N15	M	KO	51	27.22	0.534	1.686	255	2.528	0.895	0.888	136.102	839.247	0.00476618
processed_N15-MAX-FITC-5.tif	N15	M	KO	43	16.262	0.378	0.759	255	3.101	0.537	0.72	96.437	1614.1	0.0315965
processed_N15-MAX-FITC-5.tif	N15	M	KO	25	21.206	0.848	0.911	255	3.061	0.917	0.89	216.303	2142.73	0.0200678
processed_N15-MAX-FITC-5.tif	N15	M	KO	10	9.217	0.922	1.088	255	3.803	0.814	0.864	235.025	2326.98	0.0107435
processed_N15-MAX-FITC-5.tif	N15	M	KO	34	39.272	1.155	1.641	255	4.063	0.773	0.853	294.543	846.933	0.0118073
processed_N15-MAX-FITC-5.tif	N15	M	KO	29	29.478	1.016	1.652	255	3.539	0.886	0.894	259.2	2392.74	0.0142097
processed_N15-MAX-FITC-5.tif	N15	M	KO	91	63.275	0.695	2.183	255	2.898	0.895	0.887	177.308	1783.94	0.0162562
processed_N15-MAX-FITC-6.tif	N15	M	KO	0	0	NaN	0	NaN	NaN	NaN	NaN	NaN	2898.07	0.0314002
processed_N15-MAX-FITC-6.tif	N15	M	KO	4	4.968	1.242	0.773	255	3.864	0.829	0.867	316.686	918.995	0
processed_N15-MAX-FITC-6.tif	N15	M	KO	62	46.286	0.747	1.899	255	2.996	0.895	0.889	190.371	642.628	0.00622444
processed_N15-MAX-FITC-6.tif	N15	M	KO	13	14.052	1.081	0.917	255	3.75	0.83	0.876	275.626	2437.6	0.0254348
processed_N15-MAX-FITC-6.tif	N15	M	KO	11	7.725	0.702	1.161	255	2.91	0.863	0.883	179.075	1532.79	0.00848125
processed_N15-MAX-FITC-6.tif	N15	M	KO	4	5.991	1.498	0.349	255	4.499	0.879	0.904	381.915	665.404	0.0165313
processed_N15-MAX-FITC-6.tif	N15	M	KO	38	27.205	0.716	1.932	255	3.043	0.868	0.881	182.558	1718.03	0.00232825
processed_N15-MAX-FITC-6.tif	N15	M	KO	5	8.248	1.65	2.291	255	4.336	0.887	0.91	420.655	1408.2	0.0269849
processed_N17-MAX-FITC-1.tif	N17	M	WT	9	2.703	0.3	0.21	255	2.011	0.881	0.868	76.571	360.012	0.0138884
processed_N17-MAX-FITC-1.tif	N17	M	WT	15	11.224	0.748	0.954	255	3.042	0.893	0.89	190.808	1284.51	0.00700659
processed_N17-MAX-FITC-1.tif	N17	M	WT	21	8.607	0.41	0.589	255	2.287	0.921	0.878	104.519	1175.94	0.0127557
processed_N17-MAX-FITC-1.tif	N17	M	WT	23	15.606	0.679	0.917	255	2.962	0.881	0.89	173.021	1462.08	0.0143631
processed_N17-MAX-FITC-1.tif	N17	M	WT	11	4.952	0.45	0.27	255	2.364	0.887	0.876	114.796	1701.25	0.0135195
processed_N17-MAX-FITC-1.tif	N17	M	WT	25	10.505	0.42	0.37	255	2.218	0.929	0.893	107.155	1836.08	0.00599104
processed_N17-MAX-FITC-1.tif	N17	M	WT	0	0	NaN	0	NaN	NaN	NaN	NaN	NaN	2841.39	0.00879852
processed_N17-MAX-FITC-1.tif	N17	M	WT	0	0	NaN	0	NaN	NaN	NaN	NaN	NaN	1104.31	0
processed_N17-MAX-FITC-2.tif	N17	M	WT	3	0.64	0.213	0.062	255	1.648	0.973	0.918	54.441	1475.9	0
processed_N17-MAX-FITC-2.tif	N17	M	WT	9	3.304	0.367	0.266	255	2.166	0.921	0.872	93.612	1025.79	0.00292457
processed_N17-MAX-FITC-2.tif	N17	M	WT	23	11.435	0.497	0.776	255	2.617	0.844	0.861	126.778	1240.41	0.00725569
processed_N17-MAX-FITC-2.tif	N17	M	WT	23	10.052	0.437	0.632	255	2.433	0.842	0.85	111.451	1474.38	0.0155998
processed_N17-MAX-FITC-2.tif	N17	M	WT	1	0.187	0.187	0.015	255	1.53	1	0.906	47.802	1590.02	0.0144653
processed_N17-MAX-FITC-2.tif	N17	M	WT	0	0	NaN	0	NaN	NaN	NaN	NaN	NaN	1257.25	0.000795384
processed_N17-MAX-FITC-2.tif	N17	M	WT	2	0.969	0.484	0.098	255	2.634	0.886	0.888	123.488	1235.56	0
processed_N17-MAX-FITC-2.tif	N17	M	WT	8	4.46	0.557	0.504	255	2.695	0.922	0.884	142.16	984.878	0.00203071
processed_N17-MAX-FITC-3.tif	N17	M	WT	0	0	NaN	0	NaN	NaN	NaN	NaN	NaN	884.823	0.00904136
processed_N17-MAX-FITC-3.tif	N17	M	WT	0	0	NaN	0	NaN	NaN	NaN	NaN	NaN	551.008	0
processed_N17-MAX-FITC-3.tif	N17	M	WT	19	11.388	0.599	0.736	255	2.671	0.895	0.879	152.84	544.728	0
processed_N17-MAX-FITC-3.tif	N17	M	WT	0	0	NaN	0	NaN	NaN	NaN	NaN	NaN	1548.05	0.0122735
processed_N17-MAX-FITC-3.tif	N17	M	WT	1	0.141	0.141	0.012	255	1.302	1	0.878	35.851	977.497	0
processed_N17-MAX-FITC-3.tif	N17	M	WT	0	0	NaN	0	NaN	NaN	NaN	NaN	NaN	1169.69	0.000854929
processed_N17-MAX-FITC-3.tif	N17	M	WT	5	1.531	0.306	0.069	255	2.359	0.789	0.841	78.076	1066.52	0
processed_N17-MAX-FITC-3.tif	N17	M	WT	0	0	NaN	0	NaN	NaN	NaN	NaN	NaN	2221.86	0.00225037
processed_N17-MAX-FITC-4.tif	N17	M	WT	20	6.006	0.3	0.263	255	1.918	0.937	0.878	76.582	1821.69	0
processed_N17-MAX-FITC-4.tif	N17	M	WT	3	0.586	0.195	0.056	255	1.52	0.989	0.885	49.793	2284.05	0.00875636
processed_N17-MAX-FITC-4.tif	N17	M	WT	8	9.81	1.226	1.017	255	4.423	0.757	0.849	312.703	1042.59	0.00287744
processed_N17-MAX-FITC-4.tif	N17	M	WT	30	10.084	0.336	0.316	255	2.043	0.94	0.891	85.711	964.82	0.0082917
processed_N17-MAX-FITC-4.tif	N17	M	WT	1	0.289	0.289	0.017	255	1.957	0.948	0.892	73.694	3192.1	0.00939821
processed_N17-MAX-FITC-4.tif	N17	M	WT	1	0.234	0.234	0.017	255	1.78	0.929	0.882	59.752	1745.89	0.000572775
processed_N17-MAX-FITC-4.tif	N17	M	WT	0	0	NaN	0	NaN	NaN	NaN	NaN	NaN	1344.61	0.000743711
processed_N17-MAX-FITC-4.tif	N17	M	WT	1	0.102	0.102	0.014	255	1.052	1	0.897	25.893	617.907	0
processed_N17-MAX-FITC-5.tif	N17	M	WT	23	11.638	0.506	1.285	255	2.635	0.851	0.867	129.03	715.221	0.00139817
processed_N17-MAX-FITC-5.tif	N17	M	WT	2	1.414	0.707	0.293	255	3.31	0.811	0.886	180.252	905.654	0.025396
processed_N17-MAX-FITC-5.tif	N17	M	WT	0	0	NaN	0	NaN	NaN	NaN	NaN	NaN	482.328	0.00414656
processed_N17-MAX-FITC-5.tif	N17	M	WT	0	0	NaN	0	NaN	NaN	NaN	NaN	NaN	426.864	0
processed_N17-MAX-FITC-5.tif	N17	M	WT	3	0.672	0.224	0.062	255	1.652	0.976	0.873	57.096	486.64	0
processed_N17-MAX-FITC-5.tif	N17	M	WT	1	0.258	0.258	0.047	255	1.802	0.998	0.857	65.727	1078	0.00278294
processed_N17-MAX-FITC-5.tif	N17	M	WT	3	1.031	0.344	0.044	255	1.981	0.97	0.908	87.636	553.796	0.00180572
processed_N17-MAX-FITC-5.tif	N17	M	WT	20	13.864	0.693	1.852	255	2.955	0.913	0.904	176.767	2330.54	0.00128725
processed_N17-MAX-FITC-6.tif	N17	M	WT	15	5.046	0.336	0.303	255	1.927	0.946	0.875	85.777	748.799	0.0267094
processed_N17-MAX-FITC-6.tif	N17	M	WT	0	0	NaN	0	NaN	NaN	NaN	NaN	NaN	1664.08	0.00901397
processed_N17-MAX-FITC-6.tif	N17	M	WT	0	0	NaN	0	NaN	NaN	NaN	NaN	NaN	2875.04	0
processed_N17-MAX-FITC-6.tif	N17	M	WT	0	0	NaN	0	NaN	NaN	NaN	NaN	NaN	208.117	0
processed_N17-MAX-FITC-6.tif	N17	M	WT	4	0.922	0.23	0.075	255	1.78	0.861	0.871	58.756	973.701	0
processed_N17-MAX-FITC-6.tif	N17	M	WT	0	0	NaN	0	NaN	NaN	NaN	NaN	NaN	1225.38	0.0032643
processed_N17-MAX-FITC-6.tif	N17	M	WT	6	1.437	0.24	0.29	255	1.768	0.924	0.892	61.08	724.102	0
processed_N17-MAX-FITC-6.tif	N17	F	WT	1	0.594	0.594	0.046	255	3.009	0.824	0.889	151.372	496.177	0.0120925
processed_N21-MAX-FITC-1.tif	N21	F	KO	13	5.257	0.404	0.376	255	2.262	0.902	0.878	103.111	1282.82	0.000779533
processed_N21-MAX-FITC-1.tif	N21	F	KO	30	16.324	0.544	0.711	255	2.598	0.886	0.875	138.758	1399.73	0.0092875
processed_N21-MAX-FITC-1.tif	N21	F	KO	21	16.598	0.79	1.674	255	3.129	0.892	0.893	201.545	2294.5	0.0130747
processed_N21-MAX-FITC-1.tif	N21	F	KO	5	2.749	0.55	0.218	255	2.585	0.951	0.916	140.218	991.65	0.0211768
processed_N21-MAX-FITC-1.tif	N21	F	KO	15	8.748	0.583	0.752	255	2.6	0.856	0.857	148.716	1260.16	0.00396775
processed_N21-MAX-FITC-1.tif	N21	F	KO	3	0.914	0.305	0.081	255	2.02	0.89	0.848	77.678	1162.92	0.0128986
processed_N21-MAX-FITC-1.tif	N21	F	KO	1	0.5	0.5	0.059	255	2.509	0.998	0.914	127.471	1122.03	0.00267373
processed_N21-MAX-FITC-1.tif	N21	F	KO	12	6.967	0.581	0.632	255	2.632	0.902	0.885	148.052	843.957	0.00118489
processed_N21-MAX-FITC-2.tif	N21	F	KO	12	6.069	0.506	0.657	255	2.55	0.894	0.876	128.965	1101.95	0.0108898
processed_N21-MAX-FITC-2.tif	N21	F	KO	8	3.765	0.471	0.486	255	2.424	0.948	0.906	120.002	923.353	0.0129961
processed_N21-MAX-FITC-2.tif	N21	F	KO	18	10.99	0.611	0.9	255	2.691	0.922	0.893	155.687	774.34	0.0103314
processed_N21-MAX-FITC-2.tif	N21	F	KO	8	3.359	0.42	0.185	255	2.147	0.906	0.866	107.056	1221.08	0.0147411
processed_N21-MAX-FITC-2.tif	N21	F	KO	0	0	NaN	0	NaN	NaN	NaN	NaN	NaN	1811.38	0.00441653
processed_N21-MAX-FITC-2.tif	N21	F	KO	0	0	NaN	0	NaN	NaN	NaN	NaN	NaN	976.607	0
processed_N21-MAX-FITC-2.tif	N21	F	KO	13	8.896	0.684	0.616	255	2.948	0.886	0.879	174.507	1089.36	0
processed_N21-MAX-FITC-2.tif	N21	F	KO	0	0	NaN	0	NaN	NaN	NaN	NaN	NaN	1443.54	0.00900564
processed_N21-MAX-FITC-3.tif	N21	F	KO	25	11.7	0.468	0.599	255	2.397	0.928	0.894	119.345	737.177	0
processed_N21-MAX-FITC-3.tif	N21	F	KO	44	32.016	0.728	1.246	255	3.012	0.875	0.891	185.548	1953.73	0.012796
processed_N21-MAX-FITC-3.tif	N21	F	KO	0	0	NaN	0	NaN	NaN	NaN	NaN	NaN	2569.06	0.0171269
processed_N21-MAX-FITC-3.tif	N21	F	KO	12	8.537	0.711	2.025	255	3.074	0.836	0.872	181.414	380.633	0
processed_N21-MAX-FITC-3.tif	N21	F	KO	6	1.664	0.277	0.32	255	2.09	0.804	0.827	70.707	421.545	0.0284667
processed_N21-MAX-FITC-3.tif	N21	F	KO	0	0	NaN	0	NaN	NaN	NaN	NaN	NaN	519.257	0.011555
processed_N21-MAX-FITC-3.tif	N21	F	KO	5	2.218	0.444	0.246	255	2.296	0.967	0.905	113.131	895.672	0
processed_N21-MAX-FITC-3.tif	N21	F	KO	4	3.757	0.939	0.279	255	3.729	0.782	0.873	239.506	901.085	0.00554887
processed_N21-MAX-FITC-4.tif	N21	F	KO	0	0	NaN	0	NaN	NaN	NaN	NaN	NaN	1344.45	0.00297519
processed_N21-MAX-FITC-4.tif	N21	F	KO	0	0	NaN	0	NaN	NaN	NaN	NaN	NaN	962.29	0
processed_N21-MAX-FITC-4.tif	N21	F	KO	0	0	NaN	0	NaN	NaN	NaN	NaN	NaN	993.97	0
processed_N21-MAX-FITC-4.tif	N21	F	KO	1	0.187	0.187	0.016	255	1.478	1	0.906	47.802	758.149	0
processed_N21-MAX-FITC-4.tif	N21	F	KO	1	0.141	0.141	0.006	255	1.302	1	0.878	35.851	1141.97	0.000875681
processed_N21-MAX-FITC-4.tif	N21	F	KO	1	1.203	1.203	0.059	255	4.164	0.872	0.906	306.727	2307.86	0.000433302
processed_N21-MAX-FITC-4.tif	N21	F	KO	0	0	NaN	0	NaN	NaN	NaN	NaN	NaN	2041.74	0.000489778
processed_N21-MAX-FITC-4.tif	N21	F	KO	0	0	NaN	0	NaN	NaN	NaN	NaN	NaN	1081.3	0
processed_N21-MAX-FITC-5.tif	N21	F	KO	1	0.25	0.25	0.026	255	1.78	0.991	0.889	63.736	701.044	0
processed_N21-MAX-FITC-5.tif	N21	F	KO	3	0.875	0.292	0.077	255	1.905	0.989	0.892	74.358	955.448	0.00104663
processed_N21-MAX-FITC-5.tif	N21	F	KO	3	1.414	0.471	0.167	255	2.391	0.939	0.882	120.168	1131.12	0.00265224
processed_N21-MAX-FITC-5.tif	N21	F	KO	1	0.273	0.273	0.017	255	1.853	1	0.875	69.711	845.137	0.00354972
processed_N21-MAX-FITC-5.tif	N21	F	KO	0	0	NaN	0	NaN	NaN	NaN	NaN	NaN	1596.15	0.000626506
processed_N21-MAX-FITC-5.tif	N21	F	KO	13	6.124	0.471	0.786	255	2.305	0.883	0.865	120.117	820.15	0
processed_N21-MAX-FITC-5.tif	N21	F	KO	17	11.037	0.649	0.936	255	2.709	0.913	0.891	165.548	778.675	0.016695
processed_N21-MAX-FITC-5.tif	N21	F	KO	10	4.007	0.401	0.195	255	2.352	0.89	0.87	102.176	1178.92	0.01442
processed_N21-MAX-FITC-6.tif	N21	F	KO	2	0.555	0.277	0.029	255	1.843	0.969	0.889	70.707	2055.57	0.00486484
processed_N21-MAX-FITC-6.tif	N21	F	KO	7	2.039	0.291	0.101	255	2.057	0.819	0.852	74.263	1930.53	0.00103598
processed_N21-MAX-FITC-6.tif	N21	F	KO	0	0	NaN	0	NaN	NaN	NaN	NaN	NaN	2014.96	0.00347402
processed_N21-MAX-FITC-6.tif	N21	F	KO	0	0	NaN	0	NaN	NaN	NaN	NaN	NaN	661.092	0
processed_N21-MAX-FITC-6.tif	N21	F	KO	20	11.185	0.559	0.732	255	2.548	0.906	0.879	142.608	743.363	0
processed_N21-MAX-FITC-6.tif	N21	F	KO	34	24.049	0.707	1.995	255	2.961	0.917	0.901	180.369	1528.58	0.0130841
processed_N21-MAX-FITC-6.tif	N21	F	KO	7	2.015	0.288	0.224	255	1.93	0.892	0.853	73.41	1205.35	0.0282075
processed_N21-MAX-FITC-6.tif	N21	F	KO	7	8.592	1.227	1.034	255	4.03	0.87	0.912	312.987	901.39	0.00776578
processed_N24-MAX-FITC-1.tif	N24	F	KO	15	14.481	0.965	2.039	255	3.368	0.91	0.907	246.179	831.187	0.00842169
processed_N24-MAX-FITC-1.tif	N24	F	KO	8	3.484	0.435	0.323	255	2.32	0.927	0.892	111.039	710.323	0.0211172
processed_N24-MAX-FITC-1.tif	N24	F	KO	49	43.326	0.884	3.631	255	3.343	0.852	0.883	225.473	1080.01	0.00740732
processed_N24-MAX-FITC-1.tif	N24	F	KO	44	36.585	0.831	3.472	255	3.177	0.9	0.904	212.029	1193.07	0.0410704
processed_N24-MAX-FITC-1.tif	N24	F	KO	46	17.363	0.377	0.622	255	2.159	0.935	0.89	96.253	1053.64	0.0417598
processed_N24-MAX-FITC-1.tif	N24	F	KO	30	20.37	0.679	1.994	255	2.938	0.856	0.873	173.148	2791.09	0.016481
processed_N24-MAX-FITC-1.tif	N24	F	KO	15	14.442	0.963	1.216	255	3.382	0.882	0.904	245.515	1021.71	0.0293624
processed_N24-MAX-FITC-1.tif	N24	F	KO	13	9.842	0.757	0.424	255	3.02	0.909	0.904	193.045	1188.15	0.0126246
processed_N24-MAX-FITC-2.tif	N24	F	KO	27	18.465	0.684	1.208	255	2.935	0.914	0.893	174.388	2323.21	0.00559571
processed_N24-MAX-FITC-2.tif	N24	F	KO	77	77.568	1.007	2.691	255	3.68	0.841	0.878	256.882	1528.43	0.0176651
processed_N24-MAX-FITC-2.tif	N24	F	KO	20	17.457	0.873	1.055	255	3.265	0.918	0.908	222.577	2882.02	0.0267174
processed_N24-MAX-FITC-2.tif	N24	F	KO	12	8.92	0.743	0.673	255	2.988	0.906	0.897	189.547	1654.94	0.012085
processed_N24-MAX-FITC-2.tif	N24	F	KO	20	6.67	0.334	0.46	255	2.588	0.616	0.757	85.047	1325.44	0.00905358
processed_N24-MAX-FITC-2.tif	N24	F	KO	23	26.252	1.141	1.409	255	3.708	0.89	0.902	291.053	1448.86	0.013804
processed_N24-MAX-FITC-2.tif	N24	F	KO	9	7.405	0.823	0.406	255	3.161	0.918	0.897	209.796	1863.02	0.0123455
processed_N24-MAX-FITC-2.tif	N24	F	KO	0	0	NaN	0	NaN	NaN	NaN	NaN	NaN	1824.97	0.00493159
processed_N24-MAX-FITC-3.tif	N24	F	KO	32	23.51	0.735	1.127	255	2.988	0.908	0.898	187.348	1214.8	0
processed_N24-MAX-FITC-3.tif	N24	F	KO	3	3.241	1.08	0.648	255	3.737	0.955	0.921	275.524	2085.76	0.0153421
processed_N24-MAX-FITC-3.tif	N24	F	KO	1	1.336	1.336	0.108	255	4.216	0.944	0.934	340.587	499.949	0.00600061
processed_N24-MAX-FITC-3.tif	N24	F	KO	10	6.475	0.648	0.792	255	2.929	0.895	0.904	165.115	1237.57	0.000808034
processed_N24-MAX-FITC-3.tif	N24	F	KO	11	8.6	0.782	1.038	255	3.075	0.894	0.895	199.355	817.971	0.0122254
processed_N24-MAX-FITC-3.tif	N24	F	KO	24	14.278	0.595	0.919	255	2.76	0.888	0.889	151.704	828.375	0.013279
processed_N24-MAX-FITC-3.tif	N24	F	KO	6	2.788	0.465	0.265	255	2.434	0.889	0.891	118.508	1553.11	0.0154529
processed_N24-MAX-FITC-3.tif	N24	F	KO	0	0	NaN	0	NaN	NaN	NaN	NaN	NaN	1051	0.00570883
processed_N24-MAX-FITC-4.tif	N24	F	KO	8	2.031	0.254	0.314	255	1.755	0.982	0.903	64.731	645.369	0
processed_N24-MAX-FITC-4.tif	N24	F	KO	0	0	NaN	0	NaN	NaN	NaN	NaN	NaN	647.689	0.0123516
processed_N24-MAX-FITC-4.tif	N24	F	KO	0	0	NaN	0	NaN	NaN	NaN	NaN	NaN	901.718	0
processed_N24-MAX-FITC-4.tif	N24	F	KO	5	2.937	0.587	0.337	255	2.962	0.831	0.892	149.779	621.351	0
processed_N24-MAX-FITC-4.tif	N24	F	KO	22	26.76	1.216	1.388	255	4.022	0.863	0.896	310.168	872.31	0.00573191
processed_N24-MAX-FITC-4.tif	N24	F	KO	30	42.936	1.431	2.41	255	4.171	0.857	0.89	364.952	1928.54	0.0114076
processed_N24-MAX-FITC-4.tif	N24	F	KO	5	3.343	0.669	0.127	255	3.094	0.86	0.867	170.493	1781.62	0.0168386
processed_N24-MAX-FITC-4.tif	N24	F	KO	19	22.807	1.2	1.844	255	3.765	0.879	0.889	306.098	2633.8	0.0018984
processed_N24-MAX-FITC-5.tif	N24	F	KO	9	4.374	0.486	0.54	255	2.416	0.871	0.871	123.93	1236.64	0.0153642
processed_N24-MAX-FITC-5.tif	N24	F	KO	4	0.797	0.199	0.042	255	1.629	0.925	0.863	50.789	809.981	0.0111114
processed_N24-MAX-FITC-5.tif	N24	F	KO	26	20.363	0.783	0.878	255	3.155	0.853	0.881	199.71	1889.06	0.00211746
processed_N24-MAX-FITC-5.tif	N24	F	KO	18	11.474	0.637	2.787	255	2.876	0.882	0.879	162.548	2319.22	0.0112106
processed_N24-MAX-FITC-5.tif	N24	F	KO	43	24.612	0.572	1.07	255	2.58	0.922	0.889	145.953	411.75	0.0437158
processed_N24-MAX-FITC-5.tif	N24	F	KO	47	34.406	0.732	2.019	255	3.058	0.889	0.885	186.672	2299.52	0.0186996
processed_N24-MAX-FITC-5.tif	N24	F	KO	35	26.15	0.747	1.669	255	2.893	0.923	0.894	190.524	1704.34	0.0275767
processed_N24-MAX-FITC-5.tif	N24	F	KO	28	20.87	0.745	1.377	255	2.873	0.946	0.907	190.069	1566.98	0.0223359
processed_N24-MAX-FITC-6.tif	N24	F	KO	8	2.21	0.276	0.117	255	1.949	0.9	0.869	70.458	1516.11	0.0184683
processed_N24-MAX-FITC-6.tif	N24	F	KO	1	1.96	1.96	0.143	255	7.892	0.396	0.693	499.926	1886.36	0.00424097
processed_N24-MAX-FITC-6.tif	N24	F	KO	15	6.678	0.445	0.903	255	2.372	0.879	0.873	113.529	1369.52	0.000730184
processed_N24-MAX-FITC-6.tif	N24	F	KO	0	0	NaN	0	NaN	NaN	NaN	NaN	NaN	739.614	0.0202808
processed_N24-MAX-FITC-6.tif	N24	F	KO	0	0	NaN	0	NaN	NaN	NaN	NaN	NaN	554.945	0
processed_N24-MAX-FITC-6.tif	N24	F	KO	8	6.952	0.869	0.672	255	3.319	0.782	0.864	221.581	1313.63	0
processed_N24-MAX-FITC-6.tif	N24	F	KO	32	26.51	0.828	2.578	255	3.174	0.871	0.878	211.249	1034.98	0.00772965
processed_N24-MAX-FITC-6.tif	N24	F	KO	5	2.156	0.431	0.201	255	2.353	0.9	0.88	109.944	1028.28	0.0311201
processed_N27-MAX-FITC-1.tif	N27	F	WT	14	3.679	0.263	0.234	255	1.774	0.961	0.881	67.008	1070.12	0.00467235
processed_N27-MAX-FITC-1.tif	N27	F	WT	18	11.38	0.632	1.069	255	2.969	0.862	0.884	161.22	1572.32	0.00890402
processed_N27-MAX-FITC-1.tif	N27	F	WT	51	23.401	0.459	1.057	255	2.496	0.864	0.86	117.005	1064.55	0.0169086
processed_N27-MAX-FITC-1.tif	N27	F	WT	23	12.38	0.538	0.753	255	2.449	0.914	0.884	137.257	2213.01	0.0230456
processed_N27-MAX-FITC-1.tif	N27	F	WT	12	6.991	0.583	0.541	255	2.594	0.891	0.882	148.55	1643.27	0.0139965
processed_N27-MAX-FITC-1.tif	N27	F	WT	21	10.677	0.508	0.97	255	2.441	0.903	0.884	129.653	1293.32	0.00927847
processed_N27-MAX-FITC-1.tif	N27	F	WT	8	3.21	0.401	0.628	255	2.424	0.781	0.839	102.325	1101.14	0.0190711
processed_N27-MAX-FITC-1.tif	N27	F	WT	6	2.984	0.497	0.26	255	2.271	0.965	0.905	126.807	511.29	0.0156467
processed_N27-MAX-FITC-2.tif	N27	F	WT	28	20.292	0.725	1.509	255	3.059	0.883	0.886	184.805	1147.52	0.00522866
processed_N27-MAX-FITC-2.tif	N27	F	WT	25	17.238	0.69	1.266	255	2.872	0.887	0.881	175.83	1344.37	0.0208276
processed_N27-MAX-FITC-2.tif	N27	F	WT	11	3.351	0.305	0.19	255	1.962	0.927	0.905	77.678	1361.27	0.0183652
processed_N27-MAX-FITC-2.tif	N27	F	WT	36	15.59	0.433	0.563	255	2.276	0.936	0.893	110.431	1765.88	0.00622918
processed_N27-MAX-FITC-2.tif	N27	F	WT	0	0	NaN	0	NaN	NaN	NaN	NaN	NaN	2766.89	0.013011
processed_N27-MAX-FITC-2.tif	N27	F	WT	0	0	NaN	0	NaN	NaN	NaN	NaN	NaN	1386.46	0
processed_N27-MAX-FITC-2.tif	N27	F	WT	23	15.496	0.674	0.998	255	2.993	0.86	0.881	171.809	1021.1	0
processed_N27-MAX-FITC-2.tif	N27	F	WT	13	7.014	0.54	0.301	255	2.429	0.955	0.906	137.583	1553.1	0.0148091
processed_N27-MAX-FITC-3.tif	N27	F	WT	26	10.31	0.397	0.551	255	2.685	0.717	0.795	101.119	2326.68	0.00558737
processed_N27-MAX-FITC-3.tif	N27	F	WT	4	2.203	0.551	0.611	255	2.634	0.939	0.895	140.417	1871.72	0.013891
processed_N27-MAX-FITC-3.tif	N27	F	WT	0	0	NaN	0	NaN	NaN	NaN	NaN	NaN	360.293	0.0111021
processed_N27-MAX-FITC-3.tif	N27	F	WT	1	0.617	0.617	0.056	255	2.81	0.982	0.908	157.347	1300.25	0
processed_N27-MAX-FITC-3.tif	N27	F	WT	7	2.992	0.427	0.178	255	2.257	0.921	0.893	108.976	1102.6	0.000906946
processed_N27-MAX-FITC-3.tif	N27	F	WT	0	0	NaN	0	NaN	NaN	NaN	NaN	NaN	1678.53	0.00417031
processed_N27-MAX-FITC-3.tif	N27	F	WT	13	9.709	0.747	0.877	255	3.416	0.767	0.842	190.441	1286.33	0
processed_N27-MAX-FITC-3.tif	N27	F	WT	0	0	NaN	0	NaN	NaN	NaN	NaN	NaN	1107.57	0.0117374
processed_N27-MAX-FITC-4.tif	N27	F	WT	0	0	NaN	0	NaN	NaN	NaN	NaN	NaN	2037.99	0
processed_N27-MAX-FITC-4.tif	N27	F	WT	46	42.022	0.914	2.347	255	3.579	0.784	0.857	232.947	798.077	0
processed_N27-MAX-FITC-4.tif	N27	F	WT	0	0	NaN	0	NaN	NaN	NaN	NaN	NaN	1790.29	0.0256942
processed_N27-MAX-FITC-4.tif	N27	F	WT	12	8.545	0.712	0.422	255	2.816	0.908	0.883	181.58	1612.98	0
processed_N27-MAX-FITC-4.tif	N27	F	WT	29	13.395	0.462	0.313	255	2.56	0.856	0.87	117.787	2026.67	0.00592103
processed_N27-MAX-FITC-4.tif	N27	F	WT	0	0	NaN	0	NaN	NaN	NaN	NaN	NaN	4277.85	0.0067791
processed_N27-MAX-FITC-4.tif	N27	F	WT	0	0	NaN	0	NaN	NaN	NaN	NaN	NaN	780.128	0
processed_N27-MAX-FITC-4.tif	N27	F	WT	34	27.837	0.819	1.547	255	3.209	0.838	0.87	208.781	2294.95	0
processed_N27-MAX-FITC-5.tif	N27	F	WT	0	0	NaN	0	NaN	NaN	NaN	NaN	NaN	1798.92	0.0189002
processed_N27-MAX-FITC-5.tif	N27	F	WT	2	1.547	0.773	0.164	255	3.086	0.835	0.859	197.182	1435.53	0
processed_N27-MAX-FITC-5.tif	N27	F	WT	17	3.882	0.228	0.122	255	1.691	0.94	0.874	58.229	940.459	0.00212662
processed_N27-MAX-FITC-5.tif	N27	F	WT	5	1.843	0.369	0.093	255	2.413	0.837	0.873	94.01	3178.08	0.00534915
processed_N27-MAX-FITC-5.tif	N27	F	WT	4	1.07	0.268	0.085	255	1.806	0.896	0.883	68.217	1986.1	0.0025175
processed_N27-MAX-FITC-5.tif	N27	F	WT	0	0	NaN	0	NaN	NaN	NaN	NaN	NaN	1264.75	0.00316267
processed_N27-MAX-FITC-5.tif	N27	F	WT	6	2.296	0.383	0.266	255	2.259	0.889	0.872	97.595	1675.78	0
processed_N27-MAX-FITC-5.tif	N27	F	WT	7	1.632	0.233	0.105	255	1.632	0.982	0.88	59.468	863.804	0.00694602
processed_N27-MAX-FITC-6.tif	N27	F	WT	25	8.857	0.354	0.585	255	2.637	0.735	0.799	90.345	1558.02	0.00449288
processed_N27-MAX-FITC-6.tif	N27	F	WT	2	0.883	0.441	0.051	255	2.468	0.889	0.886	112.533	1512.86	0.016525
processed_N27-MAX-FITC-6.tif	N27	F	WT	0	0	NaN	0	NaN	NaN	NaN	NaN	NaN	1726.53	0.00115839
processed_N27-MAX-FITC-6.tif	N27	F	WT	18	7.873	0.437	0.486	255	2.34	0.921	0.885	111.537	1392.88	0
processed_N27-MAX-FITC-6.tif	N27	F	WT	7	2.624	0.375	0.184	255	2.527	0.741	0.81	95.603	1620.19	0.0111098
processed_N27-MAX-FITC-6.tif	N27	F	WT	8	3.421	0.428	0.238	255	2.175	0.967	0.891	109.048	1428.38	0.00490066
processed_N27-MAX-FITC-6.tif	N27	F	WT	8	3.89	0.486	0.236	255	2.463	0.904	0.884	123.986	1436.44	0.00556932
processed_N27-MAX-FITC-6.tif	N27	F	WT	9	2.624	0.292	0.152	255	2	0.885	0.864	74.358	1649.3	0.00485055
processed_N29-MAX-FITC-1.tif	N29	F	WT	1	0.219	0.219	0.02	255	1.78	0.867	0.875	55.769	1723.74	0.0052212
processed_N29-MAX-FITC-1.tif	N29	F	WT	1	0.219	0.219	0.03	255	1.677	0.978	0.848	55.769	1073.05	0.00093192
processed_N29-MAX-FITC-1.tif	N29	F	WT	16	10.584	0.661	1.094	255	2.991	0.854	0.866	168.675	737.388	0.00135614
processed_N29-MAX-FITC-1.tif	N29	F	WT	20	17.137	0.857	1.859	255	3.941	0.633	0.758	218.493	967.515	0.0165372
processed_N29-MAX-FITC-1.tif	N29	F	WT	1	0.102	0.102	0.009	255	1.103	1	0.897	25.893	921.752	0.0216978
processed_N29-MAX-FITC-1.tif	N29	F	WT	0	0	NaN	0	NaN	NaN	NaN	NaN	NaN	1114.32	0.00089741
processed_N29-MAX-FITC-1.tif	N29	F	WT	0	0	NaN	0	NaN	NaN	NaN	NaN	NaN	690.289	0
processed_N29-MAX-FITC-1.tif	N29	F	WT	0	0	NaN	0	NaN	NaN	NaN	NaN	NaN	1057.26	0
processed_N29-MAX-FITC-2.tif	N29	F	WT	8	1.773	0.222	0.153	255	1.694	0.904	0.849	56.516	875.38	0
processed_N29-MAX-FITC-2.tif	N29	F	WT	3	0.562	0.187	0.047	255	1.562	0.941	0.869	47.802	1161.95	0.00688499
processed_N29-MAX-FITC-2.tif	N29	F	WT	18	5.921	0.329	0.374	255	2.194	0.801	0.823	83.874	1186.35	0.00252877
processed_N29-MAX-FITC-2.tif	N29	F	WT	39	14.551	0.373	0.579	255	2.442	0.763	0.813	95.144	1582.28	0.011376
processed_N29-MAX-FITC-2.tif	N29	F	WT	0	0	NaN	0	NaN	NaN	NaN	NaN	NaN	2511.88	0.0155262
processed_N29-MAX-FITC-2.tif	N29	F	WT	0	0	NaN	0	NaN	NaN	NaN	NaN	NaN	378.735	0
processed_N29-MAX-FITC-2.tif	N29	F	WT	0	0	NaN	0	NaN	NaN	NaN	NaN	NaN	1061.43	0
processed_N29-MAX-FITC-2.tif	N29	F	WT	0	0	NaN	0	NaN	NaN	NaN	NaN	NaN	2123.19	0
processed_N29-MAX-FITC-3.tif	N29	F	WT	67	25.049	0.374	0.595	255	2.37	0.86	0.857	95.336	930.984	0
processed_N29-MAX-FITC-3.tif	N29	F	WT	99	58.627	0.592	1.876	255	3.142	0.746	0.816	151.01	4212.08	0.0159066
processed_N29-MAX-FITC-3.tif	N29	F	WT	12	5.757	0.48	0.324	255	3.345	0.541	0.716	122.326	3124.78	0.0316823
processed_N29-MAX-FITC-3.tif	N29	F	WT	1	0.109	0.109	0.005	255	1.177	0.993	0.824	27.884	1775.55	0.00675846
processed_N29-MAX-FITC-3.tif	N29	F	WT	15	4.694	0.313	0.41	255	1.951	0.959	0.905	79.802	2010.79	0.000497316
processed_N29-MAX-FITC-3.tif	N29	F	WT	0	0	NaN	0	NaN	NaN	NaN	NaN	NaN	1143.85	0.0131136
processed_N29-MAX-FITC-3.tif	N29	F	WT	7	2.07	0.296	0.159	255	2.113	0.852	0.865	75.401	672.223	0
processed_N29-MAX-FITC-3.tif	N29	F	WT	6	5.428	0.905	0.788	255	4.023	0.814	0.862	230.709	1304.8	0.00536482
processed_N29-MAX-FITC-4.tif	N29	F	WT	3	0.828	0.276	0.073	255	1.805	0.965	0.881	70.375	688.719	0.00871183
processed_N29-MAX-FITC-4.tif	N29	F	WT	0	0	NaN	0	NaN	NaN	NaN	NaN	NaN	1140.13	0.00263127
processed_N29-MAX-FITC-4.tif	N29	F	WT	1	0.586	0.586	0.063	255	3.009	0.813	0.847	149.38	882.987	0
processed_N29-MAX-FITC-4.tif	N29	F	WT	45	16.91	0.376	1.966	255	2.731	0.622	0.753	95.825	928.93	0.00107651
processed_N29-MAX-FITC-4.tif	N29	F	WT	6	1.992	0.332	0.176	255	2.039	0.953	0.889	84.649	860.149	0.0523165
processed_N29-MAX-FITC-4.tif	N29	F	WT	1	0.375	0.375	0.017	255	2.353	0.851	0.842	95.603	1131.01	0.005305
processed_N29-MAX-FITC-4.tif	N29	F	WT	1	0.328	0.328	0.029	255	2.103	0.932	0.848	83.653	2219.28	0.000450597
processed_N29-MAX-FITC-4.tif	N29	F	WT	0	0	NaN	0	NaN	NaN	NaN	NaN	NaN	1121.61	0.000891579
processed_N29-MAX-FITC-5.tif	N29	F	WT	32	12.075	0.377	0.415	255	2.212	0.884	0.865	96.226	2170.84	0
processed_N29-MAX-FITC-5.tif	N29	F	WT	52	30.36	0.584	1.079	255	3.482	0.606	0.75	148.882	2911.89	0.0109894
processed_N29-MAX-FITC-5.tif	N29	F	WT	2	0.234	0.117	0.009	255	1.14	1	0.908	29.876	2814.89	0.0184732
processed_N29-MAX-FITC-5.tif	N29	F	WT	6	1.25	0.208	0.036	255	1.575	0.945	0.883	53.113	2694.86	0.000742154
processed_N29-MAX-FITC-5.tif	N29	F	WT	0	0	NaN	0	NaN	NaN	NaN	NaN	NaN	3427.02	0.00175079
processed_N29-MAX-FITC-5.tif	N29	F	WT	12	4.476	0.373	0.422	255	2.63	0.845	0.834	95.105	613.408	0
processed_N29-MAX-FITC-5.tif	N29	F	WT	3	0.883	0.294	0.089	255	1.888	0.983	0.887	75.022	1061.13	0.0113086
processed_N29-MAX-FITC-5.tif	N29	F	WT	14	6.499	0.464	0.375	255	2.421	0.907	0.871	118.366	991.354	0.00302616
processed_N29-MAX-FITC-6.tif	N29	F	WT	32	13.333	0.417	0.77	255	2.29	0.881	0.866	106.247	1730.72	0.00808913
processed_N29-MAX-FITC-6.tif	N29	F	WT	1	0.133	0.133	0.008	255	1.302	0.985	0.85	33.86	1730.48	0.0184919
processed_N29-MAX-FITC-6.tif	N29	F	WT	8	1.781	0.223	0.107	255	1.645	0.98	0.88	56.764	1600.54	0.000624788
processed_N29-MAX-FITC-6.tif	N29	F	WT	5	1.554	0.311	0.086	255	1.972	0.944	0.895	79.271	1671.98	0.00478474
processed_N29-MAX-FITC-6.tif	N29	F	WT	0	0	NaN	0	NaN	NaN	NaN	NaN	NaN	1817.84	0.00275052
processed_N29-MAX-FITC-6.tif	N29	F	WT	13	2.562	0.197	0.084	255	1.602	0.936	0.875	50.253	281.296	0
processed_N29-MAX-FITC-6.tif	N29	F	WT	2	0.32	0.16	0.009	255	1.416	0.958	0.881	40.831	3038.41	0.00427856
processed_N29-MAX-FITC-6.tif	N29	F	WT	33	21.355	0.647	0.461	255	2.86	0.875	0.875	165.012	3635.24	0.00055017

## Sheet: wnk4_puncta
ID	Genotype	Gender	Count	Total Area	avg_size	Area%	Mean	Perim	Circ	Solidity	IntDen	Area	specs_area
processed_MAX_W4-N1KO_txr_1.tif	KO	M	174	140.827	0.809	7.097	255	3.045	0.916	0.901	206.385	1984.38	0.0876849
processed_MAX_W4-N1KO_txr_1.tif	KO	M	18	12.029	0.668	3.146	255	2.961	0.875	0.905	170.404	382.39	0.0470724
processed_MAX_W4-N1KO_txr_1.tif	KO	M	18	12.029	0.668	3.146	255	2.961	0.875	0.905	170.404	1164.98	0.0154509
processed_MAX_W4-N1KO_txr_1.tif	KO	M	34	31.149	0.916	2.674	255	3.268	0.939	0.915	233.619	219.325	0.155021
processed_MAX_W4-N1KO_txr_1.tif	KO	M	5	2.335	0.467	1.065	255	2.492	0.897	0.88	119.106	1591.77	0.00314115
processed_MAX_W4-N1KO_txr_1.tif	KO	M	112	86.348	0.771	5.425	255	2.955	0.925	0.909	196.595	133.47	0.83914
processed_MAX_W4-N1KO_txr_2.tif	KO	F	137	105.812	0.772	4.564	255	3.047	0.914	0.902	196.949	711.354	0.19259
processed_MAX_W4-N1KO_txr_2.tif	KO	F	31	16.84	0.543	2.367	255	2.622	0.874	0.878	138.522	940.826	0.0329498
processed_MAX_W4-N1KO_txr_2.tif	KO	F	57	47.778	0.838	5.078	255	3.035	0.924	0.904	213.745	160.628	0.354857
processed_MAX_W4-N1KO_txr_2.tif	KO	F	16	6.147	0.384	3.827	255	2.38	0.835	0.853	97.969	2390.41	0.00669341
processed_MAX_W4-N1KO_txr_2.tif	KO	F	173	166.08	0.96	6.948	255	3.353	0.904	0.904	244.799	229.284	0.754523
processed_MAX_W4-N1KO_txr_3.tif	KO	M	105	91.112	0.868	8.851	255	3.203	0.898	0.895	221.272	122.058	0.860247
processed_MAX_W4-N1KO_txr_3.tif	KO	M	15	15.864	1.058	12.997	255	3.769	0.804	0.871	269.681	813.331	0.0184427
processed_MAX_W4-N1KO_txr_3.tif	KO	M	81	81.427	1.005	10.012	255	3.564	0.871	0.89	256.344	108.655	0.745479
processed_MAX_W4-N1KO_txr_3.tif	KO	M	8	10.412	1.301	9.582	255	4.823	0.623	0.791	331.873	1344.77	0.00594896
processed_MAX_W4-N1KO_txr_3.tif	KO	M	69	58.573	0.849	4.356	255	3.13	0.907	0.903	216.464	155.637	0.443339
processed_MAX_W4-N1KO_txr_4.tif	KO	F	33	24.198	0.733	3.094	255	2.974	0.9	0.892	186.982	103.898	0.317619
processed_MAX_W4-N1KO_txr_4.tif	KO	F	74	64.345	0.87	5.355	255	3.282	0.883	0.893	221.729	227.761	0.324902
processed_MAX_W4-N1KO_txr_4.tif	KO	F	1	0.281	0.281	0.123	255	1.832	1	0.935	71.703	1280.52	0.000780932
processed_MAX_W4-N1KO_txr_4.tif	KO	F	65	74.889	1.152	5.848	255	3.711	0.872	0.893	293.796	335.197	0.193916
processed_MAX_W4-N1KO_txr_5.tif	KO	F	31	32.914	1.062	5.263	255	3.484	0.911	0.904	270.748	88.082	0.351945
processed_MAX_W4-N1KO_txr_5.tif	KO	F	54	24.932	0.462	2.124	255	2.346	0.94	0.896	117.734	149.521	0.361153
processed_MAX_W4-N1KO_txr_5.tif	KO	F	5	2.21	0.442	1.478	255	2.565	0.818	0.857	112.732	2112.08	0.00236733
processed_MAX_W4-N1KO_txr_5.tif	KO	F	148	120.504	0.814	5.705	255	3.083	0.905	0.894	207.625	326.176	0.453743
processed_MAX_W4-N1WT_txr_1.tif	WT	M	30	12.849	0.428	2.076	255	2.147	0.977	0.909	109.214	142.507	0.210516
processed_MAX_W4-N1WT_txr_1.tif	WT	M	3	1.429	0.476	1.003	255	2.467	0.838	0.866	121.496	2005.49	0.00149589
processed_MAX_W4-N1WT_txr_1.tif	WT	M	58	23.956	0.413	1.194	255	2.143	0.937	0.884	105.322	541.916	0.107028
processed_MAX_W4-N1WT_txr_1.tif	WT	M	13	3.413	0.263	0.63	255	1.898	0.903	0.86	66.953	610.245	0.0213029
processed_MAX_W4-N1WT_txr_1.tif	WT	M	11	4.749	0.432	0.778	255	2.177	0.965	0.899	110.089	145.608	0.0755453
processed_MAX_W4-N1WT_txr_2.tif	WT	F	74	26.369	0.356	1.206	255	2.056	0.948	0.887	90.866	402.495	0.183853
processed_MAX_W4-N1WT_txr_2.tif	WT	F	15	8.639	0.576	2.146	255	2.917	0.834	0.859	146.857	2108.64	0.00711359
processed_MAX_W4-N1WT_txr_2.tif	WT	F	74	26.392	0.357	1.252	255	2.057	0.948	0.888	90.947	412.149	0.179547
processed_MAX_W4-N1WT_txr_2.tif	WT	F	16	8.084	0.505	1.961	255	2.709	0.824	0.855	128.84	606.495	0.0263811
processed_MAX_W4-N1WT_txr_2.tif	WT	F	10	3.491	0.349	0.576	255	2.005	0.969	0.9	89.031	159.151	0.0628334
processed_MAX_W4-N1WT_txr_3.tif	WT	F	33	11.732	0.356	0.805	255	2.076	0.97	0.903	90.654	368.518	0.0895479
processed_MAX_W4-N1WT_txr_3.tif	WT	F	7	2.531	0.362	0.687	255	2.107	0.942	0.888	92.189	1269.37	0.00551455
processed_MAX_W4-N1WT_txr_3.tif	WT	F	14	3.359	0.24	0.265	255	1.661	0.991	0.905	61.175	308.86	0.045328
processed_MAX_W4-N1WT_txr_3.tif	WT	F	2	0.289	0.144	0.094	255	1.265	1	0.901	36.847	1106.21	0.00180798
processed_MAX_W4-N1WT_txr_3.tif	WT	F	26	7.897	0.304	0.714	255	1.89	0.953	0.896	77.448	325.075	0.0799815
processed_MAX_W4-N1WT_txr_4.tif	WT	M	54	16.621	0.308	1.283	255	1.863	0.974	0.9	78.489	316.663	0.170528
processed_MAX_W4-N1WT_txr_4.tif	WT	M	12	4.132	0.344	1.305	255	1.957	0.961	0.9	87.802	1576.57	0.00761148
processed_MAX_W4-N1WT_txr_4.tif	WT	M	39	12.81	0.328	0.813	255	1.881	0.974	0.894	83.755	443.454	0.087946
processed_MAX_W4-N1WT_txr_4.tif	WT	M	9	2.632	0.292	0.594	255	1.855	0.959	0.89	74.579	1120.93	0.00802908
processed_MAX_W4-N1WT_txr_4.tif	WT	M	95	39.718	0.418	3.543	255	2.15	0.951	0.898	106.61	290.911	0.32656
processed_MAX_W4-N1WT_txr_5.tif	WT	F	4	0.828	0.207	0.044	255	1.541	1	0.898	52.781	599.583	0.0066713
processed_MAX_W4-N1WT_txr_5.tif	WT	F	30	9.381	0.313	0.56	255	1.917	0.972	0.902	79.736	579.994	0.0517247
processed_MAX_W4-N1WT_txr_5.tif	WT	F	1	0.141	0.141	0.024	255	1.353	0.965	0.9	35.851	1175.45	0.000850737
processed_MAX_W4-N1WT_txr_5.tif	WT	F	15	3.944	0.263	0.336	255	1.753	0.98	0.899	67.055	440.931	0.0340189
processed_MAX_W4-N1WT_txr_6.tif	WT	F	31	9.303	0.3	0.705	255	1.876	0.96	0.897	76.521	291.825	0.106228
processed_MAX_W4-N1WT_txr_6.tif	WT	F	15	6.53	0.435	0.751	255	2.257	0.944	0.904	111.006	234.556	0.0639506
processed_MAX_W4-N1WT_txr_6.tif	WT	F	3	1.25	0.417	0.533	255	2.165	0.964	0.907	106.226	933.89	0.00321237
processed_MAX_W4-N1WT_txr_6.tif	WT	F	71	27.97	0.394	2.995	255	2.12	0.947	0.892	100.456	329.105	0.215737
processed_N13-MAX-TXRED-1.tif	KO	M	53	28.829	0.544	1.314	255	2.584	0.882	0.871	138.708	2193.58	0.0241614
processed_N13-MAX-TXRED-1.tif	KO	M	13	4.741	0.365	0.363	255	2.069	0.948	0.89	92.999	1305.34	0.00995911
processed_N13-MAX-TXRED-1.tif	KO	M	10	2.781	0.278	0.164	255	1.809	0.934	0.87	70.906	1698.95	0.00588598
processed_N13-MAX-TXRED-1.tif	KO	M	6	1.328	0.221	0.203	255	1.73	0.89	0.846	56.433	655.328	0.00915572
processed_N13-MAX-TXRED-1.tif	KO	M	1	0.336	0.336	0.031	255	2.082	0.974	0.887	85.645	1095.97	0.000912434
processed_N13-MAX-TXRED-1.tif	KO	M	21	6.936	0.33	0.242	255	2.119	0.874	0.855	84.222	2870.01	0.00731706
processed_N13-MAX-TXRED-1.tif	KO	M	11	4.226	0.384	0.467	255	2.284	0.888	0.869	97.957	904.295	0.0121642
processed_N13-MAX-TXRED-1.tif	KO	M	2	0.648	0.324	0.068	255	2.041	0.887	0.836	82.657	950.972	0.00210311
processed_N13-MAX-TXRED-2.tif	KO	M	191	105.164	0.551	4.411	255	3.285	0.599	0.755	140.402	2384.22	0.0801099
processed_N13-MAX-TXRED-2.tif	KO	M	37	27.095	0.732	2.613	255	3.774	0.615	0.762	186.739	1037.02	0.0356793
processed_N13-MAX-TXRED-2.tif	KO	M	84	69.312	0.825	2.988	255	3.766	0.682	0.8	210.413	2319.65	0.0362124
processed_N13-MAX-TXRED-2.tif	KO	M	24	12.31	0.513	0.625	255	2.697	0.835	0.848	130.791	1970.79	0.0121779
processed_N13-MAX-TXRED-2.tif	KO	M	0	0	NaN	0	NaN	NaN	NaN	NaN	NaN	1017.39	0
processed_N13-MAX-TXRED-2.tif	KO	M	130	74.569	0.574	3.086	255	3.355	0.586	0.749	146.27	2416.04	0.0538071
processed_N13-MAX-TXRED-2.tif	KO	M	53	25.721	0.485	1.225	255	3.11	0.606	0.75	123.751	2099.55	0.0252435
processed_N13-MAX-TXRED-2.tif	KO	M	41	16.043	0.391	0.365	255	2.5	0.755	0.811	99.781	4400.47	0.00931718
processed_N13-MAX-TXRED-3.tif	KO	M	4	0.906	0.227	0.067	255	1.648	0.971	0.877	57.76	1345.9	0.00297199
processed_N13-MAX-TXRED-3.tif	KO	M	1	0.359	0.359	0.048	255	2.103	1	0.893	91.62	746.737	0.00133916
processed_N13-MAX-TXRED-3.tif	KO	M	1	0.359	0.359	0.02	255	2.103	1	0.893	91.62	1763.34	0.000567105
processed_N13-MAX-TXRED-3.tif	KO	M	17	11.615	0.683	0.653	255	2.958	0.856	0.871	174.218	1777.94	0.00956162
processed_N13-MAX-TXRED-3.tif	KO	M	11	2.952	0.268	0.165	255	1.832	0.951	0.875	68.443	1785.74	0.0061599
processed_N13-MAX-TXRED-3.tif	KO	M	2	0.617	0.309	0.052	255	1.968	0.984	0.891	78.674	1176.27	0.00170029
processed_N13-MAX-TXRED-3.tif	KO	M	1	0.156	0.156	0.009	255	1.427	0.965	0.851	39.835	1657.63	0.00060327
processed_N13-MAX-TXRED-3.tif	KO	M	0	0	NaN	0	NaN	NaN	NaN	NaN	NaN	1159.66	0
processed_N13-MAX-TXRED-4.tif	KO	M	12	6.233	0.519	0.471	255	3.052	0.624	0.769	132.45	1323.29	0.00906833
processed_N13-MAX-TXRED-4.tif	KO	M	13	3.96	0.305	0.363	255	2.046	0.853	0.845	77.678	1090.11	0.0119254
processed_N13-MAX-TXRED-4.tif	KO	M	16	8.537	0.534	0.67	255	2.559	0.93	0.897	136.06	1273.7	0.0125618
processed_N13-MAX-TXRED-4.tif	KO	M	6	2.171	0.362	0.048	255	2.148	0.911	0.876	92.284	4483.84	0.00133814
processed_N13-MAX-TXRED-4.tif	KO	M	1	0.281	0.281	0.028	255	1.957	0.923	0.878	71.703	1009.83	0.000990262
processed_N13-MAX-TXRED-4.tif	KO	M	0	0	NaN	0	NaN	NaN	NaN	NaN	NaN	2379.84	0
processed_N13-MAX-TXRED-4.tif	KO	M	1	0.375	0.375	0.027	255	2.259	0.924	0.889	95.603	1375.73	0.000726888
processed_N13-MAX-TXRED-4.tif	KO	M	19	8.787	0.462	0.598	255	3.341	0.591	0.744	117.932	1469.29	0.0129314
processed_N13-MAX-TXRED-5.tif	KO	M	4	1.539	0.385	0.102	255	2.199	0.943	0.87	98.093	1506.95	0.00265437
processed_N13-MAX-TXRED-5.tif	KO	M	12	6.475	0.54	0.384	255	2.608	0.893	0.852	137.596	1687.47	0.00711124
processed_N13-MAX-TXRED-5.tif	KO	M	1	0.25	0.25	0.049	255	1.802	0.968	0.853	63.736	514.969	0.00194186
processed_N13-MAX-TXRED-5.tif	KO	M	0	0	NaN	0	NaN	NaN	NaN	NaN	NaN	387.623	0
processed_N13-MAX-TXRED-5.tif	KO	M	1	0.148	0.148	0.017	255	1.478	0.853	0.844	37.843	853.518	0.00117162
processed_N13-MAX-TXRED-5.tif	KO	M	6	0.859	0.143	0.036	255	1.336	0.974	0.872	36.515	2377.62	0.00252353
processed_N13-MAX-TXRED-5.tif	KO	M	17	7.28	0.428	0.707	255	2.392	0.796	0.828	109.194	1030.17	0.0165021
processed_N13-MAX-TXRED-5.tif	KO	M	10	2.101	0.21	0.17	255	1.606	0.955	0.863	53.578	1233.05	0.00810998
processed_N13-MAX-TXRED-6.tif	KO	M	80	29.79	0.372	1.519	255	2.734	0.629	0.746	94.956	1960.69	0.040802
processed_N13-MAX-TXRED-6.tif	KO	M	27	13.708	0.508	2.996	255	3.215	0.635	0.777	129.463	457.56	0.0590087
processed_N13-MAX-TXRED-6.tif	KO	M	21	8.561	0.408	1.126	255	3.29	0.514	0.705	103.95	760.093	0.0276282
processed_N13-MAX-TXRED-6.tif	KO	M	67	37.624	0.562	2.612	255	3.475	0.535	0.723	143.197	1440.56	0.0465096
processed_N13-MAX-TXRED-6.tif	KO	M	2	1.265	0.633	0.122	255	2.92	0.727	0.781	161.331	1033.43	0.0019353
processed_N13-MAX-TXRED-6.tif	KO	M	52	19.089	0.367	2.068	255	2.839	0.532	0.703	93.612	923.299	0.0563198
processed_N13-MAX-TXRED-6.tif	KO	M	46	15.895	0.346	1.714	255	2.734	0.583	0.739	88.113	664.349	0.0692407
processed_N13-MAX-TXRED-7.tif	KO	M	2	0.898	0.449	0.218	255	2.472	0.922	0.909	114.525	927.587	0.00215613
processed_N15-MAX-TXRED-1.tif	KO	M	43	25.065	0.583	1.235	255	2.629	0.902	0.878	148.639	411.118	0.104593
processed_N15-MAX-TXRED-1.tif	KO	M	14	5.249	0.375	0.336	255	2.096	0.949	0.894	95.603	2029.46	0.00689838
processed_N15-MAX-TXRED-1.tif	KO	M	108	70.078	0.649	3.164	255	3.36	0.702	0.803	165.462	1560.02	0.0692298
processed_N15-MAX-TXRED-1.tif	KO	M	38	17.637	0.464	0.655	255	2.31	0.922	0.884	118.351	2214.55	0.0171593
processed_N15-MAX-TXRED-1.tif	KO	M	5	3.187	0.637	0.348	255	2.841	0.938	0.913	162.526	2691.48	0.00185771
processed_N15-MAX-TXRED-1.tif	KO	M	109	52.285	0.48	2.904	255	2.92	0.663	0.777	122.318	916.324	0.118954
processed_N15-MAX-TXRED-1.tif	KO	M	17	12.193	0.717	0.523	255	2.922	0.893	0.889	182.888	1800.46	0.00944204
processed_N15-MAX-TXRED-1.tif	KO	M	5	1.023	0.205	0.073	255	1.715	0.875	0.869	52.183	2329.77	0.00214614
processed_N15-MAX-TXRED-2.tif	KO	M	1	0.109	0.109	0.016	255	1.478	0.629	0.737	27.884	1397.89	0.000715362
processed_N15-MAX-TXRED-2.tif	KO	M	27	18.316	0.678	2.088	255	2.842	0.888	0.881	172.986	696.311	0.0387758
processed_N15-MAX-TXRED-2.tif	KO	M	11	8.6	0.782	0.804	255	3.238	0.877	0.884	199.355	877.184	0.0125401
processed_N15-MAX-TXRED-2.tif	KO	M	8	3.616	0.452	0.166	255	2.32	0.938	0.899	115.272	1069.29	0.00748161
processed_N15-MAX-TXRED-2.tif	KO	M	1	0.102	0.102	0.01	255	1.052	1	0.897	25.893	2177.88	0.000459162
processed_N15-MAX-TXRED-2.tif	KO	M	2	0.242	0.121	0.012	255	1.228	0.988	0.886	30.872	1027.67	0.00194616
processed_N15-MAX-TXRED-2.tif	KO	M	15	8.1	0.54	0.527	255	2.681	0.859	0.875	137.695	1953	0.00768048
processed_N15-MAX-TXRED-2.tif	KO	M	5	1.57	0.314	0.189	255	1.961	0.965	0.904	80.068	1536.64	0.00325386
processed_N15-MAX-TXRED-3.tif	KO	M	4	1.648	0.412	0.217	255	2.155	0.982	0.903	105.064	832.296	0.00480598
processed_N15-MAX-TXRED-3.tif	KO	M	6	3.757	0.626	0.4	255	2.726	0.889	0.879	159.671	759.164	0.00790343
processed_N15-MAX-TXRED-3.tif	KO	M	16	11.622	0.726	1.418	255	3.973	0.491	0.698	185.231	938.834	0.0170424
processed_N15-MAX-TXRED-3.tif	KO	M	3	0.726	0.242	0.052	255	2.457	0.497	0.741	61.744	819.642	0.00366014
processed_N15-MAX-TXRED-3.tif	KO	M	23	20.777	0.903	1.497	255	3.292	0.867	0.881	230.349	1384.75	0.0166095
processed_N15-MAX-TXRED-3.tif	KO	M	7	13.364	1.909	0.988	255	5.071	0.861	0.905	486.837	1387.72	0.00504423
processed_N15-MAX-TXRED-3.tif	KO	M	7	5.905	0.844	0.495	255	3.02	0.92	0.899	215.108	1352.19	0.0051768
processed_N15-MAX-TXRED-3.tif	KO	M	2	1.57	0.785	0.156	255	3.075	0.909	0.918	200.169	1192.07	0.00167776
processed_N15-MAX-TXRED-4.tif	KO	M	0	0	NaN	0	NaN	NaN	NaN	NaN	NaN	1009.06	0
processed_N15-MAX-TXRED-4.tif	KO	M	16	4.491	0.281	0.284	255	2.482	0.622	0.734	71.578	1794.3	0.00891714
processed_N15-MAX-TXRED-4.tif	KO	M	0	0	NaN	0	NaN	NaN	NaN	NaN	NaN	1579.35	0
processed_N15-MAX-TXRED-4.tif	KO	M	4	1.195	0.299	0.045	255	2.048	0.823	0.851	76.184	1043.22	0.00383426
processed_N15-MAX-TXRED-4.tif	KO	M	1	0.125	0.125	0.004	255	1.228	1	0.889	31.868	2681.72	0.000372895
processed_N15-MAX-TXRED-4.tif	KO	M	5	2.82	0.564	0.306	255	2.394	0.945	0.899	143.803	3181.04	0.00157181
processed_N15-MAX-TXRED-4.tif	KO	M	22	12.607	0.573	0.431	255	2.757	0.895	0.878	146.121	921.986	0.0238615
processed_N15-MAX-TXRED-4.tif	KO	M	0	0	NaN	0	NaN	NaN	NaN	NaN	NaN	2928.12	0
processed_N15-MAX-TXRED-5.tif	KO	M	1	0.406	0.406	0.048	255	2.259	1	0.929	103.57	1280.45	0.000780974
processed_N15-MAX-TXRED-5.tif	KO	M	27	13.903	0.515	0.861	255	2.489	0.893	0.871	131.307	839.247	0.0321717
processed_N15-MAX-TXRED-5.tif	KO	M	63	39.577	0.628	1.847	255	3.494	0.566	0.743	160.193	1614.1	0.039031
processed_N15-MAX-TXRED-5.tif	KO	M	29	15.262	0.526	0.656	255	2.871	0.704	0.785	134.202	2142.73	0.0135341
processed_N15-MAX-TXRED-5.tif	KO	M	4	1.921	0.48	0.227	255	2.464	0.934	0.897	122.492	2326.98	0.00171897
processed_N15-MAX-TXRED-5.tif	KO	M	58	29.04	0.501	1.214	255	2.758	0.68	0.775	127.677	846.933	0.0684824
processed_N15-MAX-TXRED-5.tif	KO	M	18	12.333	0.685	0.691	255	2.876	0.912	0.894	174.72	2392.74	0.00752276
processed_N15-MAX-TXRED-5.tif	KO	M	76	44.951	0.591	1.551	255	2.679	0.885	0.873	150.822	1783.94	0.0426023
processed_N15-MAX-TXRED-6.tif	KO	M	0	0	NaN	0	NaN	NaN	NaN	NaN	NaN	2898.07	0
processed_N15-MAX-TXRED-6.tif	KO	M	3	3.304	1.101	0.514	255	3.73	0.868	0.892	280.835	918.995	0.00326444
processed_N15-MAX-TXRED-6.tif	KO	M	107	71.562	0.669	2.936	255	3.126	0.767	0.827	170.545	642.628	0.166504
processed_N15-MAX-TXRED-6.tif	KO	M	13	9.365	0.72	0.611	255	3.095	0.825	0.858	183.699	2437.6	0.00533311
processed_N15-MAX-TXRED-6.tif	KO	M	12	5.569	0.464	0.837	255	2.507	0.879	0.87	118.342	1532.79	0.00782885
processed_N15-MAX-TXRED-6.tif	KO	M	4	4.702	1.176	0.274	255	3.937	0.873	0.883	299.756	665.404	0.00601139
processed_N15-MAX-TXRED-6.tif	KO	M	13	4.694	0.361	0.333	255	2.128	0.92	0.883	92.08	1718.03	0.00756683
processed_N15-MAX-TXRED-6.tif	KO	M	4	5.366	1.341	1.49	255	4.166	0.887	0.925	342.081	1408.2	0.00284051
processed_N17-MAX-TXRED-1.tif	WT	M	1	0.297	0.297	0.023	255	2.759	0.49	0.717	75.686	360.012	0.00277768
processed_N17-MAX-TXRED-1.tif	WT	M	20	9.193	0.46	0.782	255	2.408	0.885	0.875	117.214	1284.51	0.0155702
processed_N17-MAX-TXRED-1.tif	WT	M	28	10.209	0.365	0.698	255	2.141	0.938	0.892	92.971	1175.94	0.0238106
processed_N17-MAX-TXRED-1.tif	WT	M	37	27.9	0.754	1.64	255	3.387	0.772	0.85	192.283	1462.08	0.0253065
processed_N17-MAX-TXRED-1.tif	WT	M	19	7.748	0.408	0.422	255	2.274	0.907	0.872	103.99	1701.25	0.0111683
processed_N17-MAX-TXRED-1.tif	WT	M	38	21.862	0.575	0.769	255	2.698	0.862	0.86	146.707	1836.08	0.0206963
processed_N17-MAX-TXRED-1.tif	WT	M	0	0	NaN	0	NaN	NaN	NaN	NaN	NaN	2841.39	0
processed_N17-MAX-TXRED-1.tif	WT	M	0	0	NaN	0	NaN	NaN	NaN	NaN	NaN	1104.31	0
processed_N17-MAX-TXRED-2.tif	WT	M	5	0.922	0.184	0.09	255	1.518	0.951	0.868	47.005	1475.9	0.00338776
processed_N17-MAX-TXRED-2.tif	WT	M	7	2.703	0.386	0.218	255	2.281	0.917	0.882	98.449	1025.79	0.006824
processed_N17-MAX-TXRED-2.tif	WT	M	6	1.695	0.282	0.115	255	1.893	0.916	0.88	72.034	1240.41	0.00483713
processed_N17-MAX-TXRED-2.tif	WT	M	11	2.57	0.234	0.162	255	1.739	0.91	0.873	59.571	1474.38	0.00746078
processed_N17-MAX-TXRED-2.tif	WT	M	2	0.32	0.16	0.025	255	1.478	0.904	0.842	40.831	1590.02	0.00125785
processed_N17-MAX-TXRED-2.tif	WT	M	0	0	NaN	0	NaN	NaN	NaN	NaN	NaN	1257.25	0
processed_N17-MAX-TXRED-2.tif	WT	M	1	0.367	0.367	0.037	255	2.332	0.848	0.855	93.612	1235.56	0.000809352
processed_N17-MAX-TXRED-2.tif	WT	M	4	0.609	0.152	0.069	255	1.434	0.899	0.842	38.839	984.878	0.00406142
processed_N17-MAX-TXRED-3.tif	WT	M	0	0	NaN	0	NaN	NaN	NaN	NaN	NaN	884.823	0
processed_N17-MAX-TXRED-3.tif	WT	M	0	0	NaN	0	NaN	NaN	NaN	NaN	NaN	551.008	0
processed_N17-MAX-TXRED-3.tif	WT	M	17	6.975	0.41	0.451	255	2.293	0.907	0.877	104.625	544.728	0.0312082
processed_N17-MAX-TXRED-3.tif	WT	M	0	0	NaN	0	NaN	NaN	NaN	NaN	NaN	1548.05	0
processed_N17-MAX-TXRED-3.tif	WT	M	0	0	NaN	0	NaN	NaN	NaN	NaN	NaN	977.497	0
processed_N17-MAX-TXRED-3.tif	WT	M	0	0	NaN	0	NaN	NaN	NaN	NaN	NaN	1169.69	0
processed_N17-MAX-TXRED-3.tif	WT	M	4	1.047	0.262	0.047	255	1.85	0.897	0.854	66.723	1066.52	0.00375053
processed_N17-MAX-TXRED-3.tif	WT	M	0	0	NaN	0	NaN	NaN	NaN	NaN	NaN	2221.86	0
processed_N17-MAX-TXRED-4.tif	WT	M	11	2.835	0.258	0.124	255	1.833	0.936	0.878	65.727	1821.69	0.00603835
processed_N17-MAX-TXRED-4.tif	WT	M	4	1.109	0.277	0.106	255	1.782	0.977	0.912	70.707	2284.05	0.00175127
processed_N17-MAX-TXRED-4.tif	WT	M	0	0	NaN	0	NaN	NaN	NaN	NaN	NaN	1042.59	0
processed_N17-MAX-TXRED-4.tif	WT	M	12	3.234	0.269	0.101	255	1.875	0.862	0.833	68.715	964.82	0.0124376
processed_N17-MAX-TXRED-4.tif	WT	M	4	2.71	0.678	0.155	255	4.892	0.454	0.744	172.783	3192.1	0.0012531
processed_N17-MAX-TXRED-4.tif	WT	M	0	0	NaN	0	NaN	NaN	NaN	NaN	NaN	1745.89	0
processed_N17-MAX-TXRED-4.tif	WT	M	0	0	NaN	0	NaN	NaN	NaN	NaN	NaN	1344.61	0
processed_N17-MAX-TXRED-4.tif	WT	M	1	0.133	0.133	0.019	255	1.228	1	0.919	33.86	617.907	0.00161837
processed_N17-MAX-TXRED-5.tif	WT	M	17	7.662	0.451	0.846	255	2.405	0.918	0.881	114.935	715.221	0.0237689
processed_N17-MAX-TXRED-5.tif	WT	M	1	0.281	0.281	0.058	255	2.405	0.611	0.783	71.703	905.654	0.00110417
processed_N17-MAX-TXRED-5.tif	WT	M	0	0	NaN	0	NaN	NaN	NaN	NaN	NaN	482.328	0
processed_N17-MAX-TXRED-5.tif	WT	M	0	0	NaN	0	NaN	NaN	NaN	NaN	NaN	426.864	0
processed_N17-MAX-TXRED-5.tif	WT	M	0	0	NaN	0	NaN	NaN	NaN	NaN	NaN	486.64	0
processed_N17-MAX-TXRED-5.tif	WT	M	0	0	NaN	0	NaN	NaN	NaN	NaN	NaN	1078	0
processed_N17-MAX-TXRED-5.tif	WT	M	2	0.523	0.262	0.022	255	1.78	0.976	0.887	66.723	553.796	0.00361144
processed_N17-MAX-TXRED-5.tif	WT	M	16	6.256	0.391	0.836	255	2.247	0.895	0.875	99.711	2330.54	0.00686536
processed_N17-MAX-TXRED-6.tif	WT	M	3	1.25	0.417	0.075	255	2.141	0.951	0.887	106.226	748.799	0.00400642
processed_N17-MAX-TXRED-6.tif	WT	M	0	0	NaN	0	NaN	NaN	NaN	NaN	NaN	1664.08	0
processed_N17-MAX-TXRED-6.tif	WT	M	0	0	NaN	0	NaN	NaN	NaN	NaN	NaN	2875.04	0
processed_N17-MAX-TXRED-6.tif	WT	M	0	0	NaN	0	NaN	NaN	NaN	NaN	NaN	208.117	0
processed_N17-MAX-TXRED-6.tif	WT	M	0	0	NaN	0	NaN	NaN	NaN	NaN	NaN	973.701	0
processed_N17-MAX-TXRED-6.tif	WT	M	0	0	NaN	0	NaN	NaN	NaN	NaN	NaN	1225.38	0
processed_N17-MAX-TXRED-6.tif	WT	M	6	1.773	0.296	0.357	255	1.867	0.955	0.87	75.354	724.102	0.00828613
processed_N17-MAX-TXRED-6.tif	WT	F	2	0.969	0.484	0.076	255	2.285	0.959	0.944	123.488	496.177	0.00403082
processed_N21-MAX-TXRED-1.tif	KO	F	22	10.802	0.491	0.772	255	2.649	0.814	0.841	125.208	1282.82	0.0171497
processed_N21-MAX-TXRED-1.tif	KO	F	70	49.903	0.713	2.175	255	3.434	0.708	0.812	181.789	1399.73	0.0500096
processed_N21-MAX-TXRED-1.tif	KO	F	20	13.278	0.664	1.339	255	2.969	0.841	0.871	169.298	2294.5	0.00871648
processed_N21-MAX-TXRED-1.tif	KO	F	18	6.663	0.37	0.529	255	2.141	0.892	0.865	94.386	991.65	0.0181516
processed_N21-MAX-TXRED-1.tif	KO	F	12	4.101	0.342	0.353	255	2.082	0.915	0.878	87.138	1260.16	0.0095226
processed_N21-MAX-TXRED-1.tif	KO	F	1	0.687	0.687	0.061	255	3.06	0.922	0.898	175.273	1162.92	0.000859907
processed_N21-MAX-TXRED-1.tif	KO	F	7	1.258	0.18	0.149	255	1.579	0.875	0.845	45.81	1122.03	0.00623871
processed_N21-MAX-TXRED-1.tif	KO	F	15	7.694	0.513	0.698	255	2.588	0.85	0.862	130.791	843.957	0.0177734
processed_N21-MAX-TXRED-2.tif	KO	F	9	2.601	0.289	0.282	255	1.978	0.872	0.86	73.694	1101.95	0.00816737
processed_N21-MAX-TXRED-2.tif	KO	F	9	5.241	0.582	0.677	255	2.636	0.867	0.861	148.495	923.353	0.00974709
processed_N21-MAX-TXRED-2.tif	KO	F	21	11.576	0.551	0.948	255	2.66	0.827	0.845	140.56	774.34	0.0271199
processed_N21-MAX-TXRED-2.tif	KO	F	4	2.71	0.678	0.15	255	3.009	0.917	0.89	172.783	1221.08	0.0032758
processed_N21-MAX-TXRED-2.tif	KO	F	0	0	NaN	0	NaN	NaN	NaN	NaN	NaN	1811.38	0
processed_N21-MAX-TXRED-2.tif	KO	F	0	0	NaN	0	NaN	NaN	NaN	NaN	NaN	976.607	0
processed_N21-MAX-TXRED-2.tif	KO	F	14	10.646	0.76	0.737	255	3.778	0.642	0.807	193.91	1089.36	0.0128515
processed_N21-MAX-TXRED-2.tif	KO	F	3	0.391	0.13	0.053	255	1.461	0.818	0.775	33.196	1443.54	0.00207822
processed_N21-MAX-TXRED-3.tif	KO	F	41	18.863	0.46	0.965	255	2.63	0.774	0.82	117.318	737.177	0.0556176
processed_N21-MAX-TXRED-3.tif	KO	F	27	16.981	0.629	0.661	255	2.822	0.848	0.861	160.372	1953.73	0.0138197
processed_N21-MAX-TXRED-3.tif	KO	F	16	3.57	0.223	0.938	255	2.344	0.559	0.704	56.889	2569.06	0.00622796
processed_N21-MAX-TXRED-3.tif	KO	F	6	3.312	0.552	0.786	255	2.935	0.772	0.838	140.749	380.633	0.0157632
processed_N21-MAX-TXRED-3.tif	KO	F	7	2.14	0.306	0.412	255	2.191	0.742	0.804	77.962	421.545	0.0166056
processed_N21-MAX-TXRED-3.tif	KO	F	32	12.607	0.394	1.407	255	3.235	0.512	0.704	100.458	519.257	0.0616265
processed_N21-MAX-TXRED-3.tif	KO	F	2	0.375	0.187	0.042	255	1.603	0.916	0.842	47.802	895.672	0.00223296
processed_N21-MAX-TXRED-3.tif	KO	F	2	1.664	0.832	0.124	255	3.575	0.799	0.886	212.12	901.085	0.00221955
processed_N21-MAX-TXRED-4.tif	KO	F	10	4.64	0.464	0.482	255	3.359	0.514	0.701	118.309	1344.45	0.00743797
processed_N21-MAX-TXRED-4.tif	KO	F	1	0.109	0.109	0.011	255	1.103	1	0.933	27.884	962.29	0.00103919
processed_N21-MAX-TXRED-4.tif	KO	F	0	0	NaN	0	NaN	NaN	NaN	NaN	NaN	993.97	0
processed_N21-MAX-TXRED-4.tif	KO	F	0	0	NaN	0	NaN	NaN	NaN	NaN	NaN	758.149	0
processed_N21-MAX-TXRED-4.tif	KO	F	1	0.227	0.227	0.01	255	1.655	1	0.921	57.76	1141.97	0.000875681
processed_N21-MAX-TXRED-4.tif	KO	F	3	1.5	0.5	0.073	255	2.474	0.837	0.827	127.471	2307.86	0.00129991
processed_N21-MAX-TXRED-4.tif	KO	F	1	0.312	0.312	0.029	255	2.009	0.973	0.92	79.669	2041.74	0.000489778
processed_N21-MAX-TXRED-4.tif	KO	F	0	0	NaN	0	NaN	NaN	NaN	NaN	NaN	1081.3	0
processed_N21-MAX-TXRED-5.tif	KO	F	0	0	NaN	0	NaN	NaN	NaN	NaN	NaN	701.044	0
processed_N21-MAX-TXRED-5.tif	KO	F	0	0	NaN	0	NaN	NaN	NaN	NaN	NaN	955.448	0
processed_N21-MAX-TXRED-5.tif	KO	F	4	1.632	0.408	0.193	255	2.269	0.89	0.884	104.068	1131.12	0.00353632
processed_N21-MAX-TXRED-5.tif	KO	F	0	0	NaN	0	NaN	NaN	NaN	NaN	NaN	845.137	0
processed_N21-MAX-TXRED-5.tif	KO	F	1	0.133	0.133	0.016	255	1.353	0.911	0.85	33.86	1596.15	0.000626506
processed_N21-MAX-TXRED-5.tif	KO	F	18	7.006	0.389	0.9	255	2.56	0.732	0.804	99.255	820.15	0.0219472
processed_N21-MAX-TXRED-5.tif	KO	F	7	2.781	0.397	0.236	255	2.368	0.842	0.861	101.294	778.675	0.00898963
processed_N21-MAX-TXRED-5.tif	KO	F	7	2.765	0.395	0.135	255	2.321	0.872	0.87	100.725	1178.92	0.00593764
processed_N21-MAX-TXRED-6.tif	KO	F	0	0	NaN	0	NaN	NaN	NaN	NaN	NaN	2055.57	0
processed_N21-MAX-TXRED-6.tif	KO	F	3	0.805	0.268	0.04	255	1.805	0.977	0.884	68.383	1930.53	0.00155398
processed_N21-MAX-TXRED-6.tif	KO	F	0	0	NaN	0	NaN	NaN	NaN	NaN	NaN	2014.96	0
processed_N21-MAX-TXRED-6.tif	KO	F	0	0	NaN	0	NaN	NaN	NaN	NaN	NaN	661.092	0
processed_N21-MAX-TXRED-6.tif	KO	F	7	5.218	0.745	0.341	255	3.157	0.89	0.891	190.069	743.363	0.00941666
processed_N21-MAX-TXRED-6.tif	KO	F	22	13.177	0.599	1.093	255	2.71	0.929	0.9	152.73	1528.58	0.0143925
processed_N21-MAX-TXRED-6.tif	KO	F	4	0.773	0.193	0.086	255	1.577	0.927	0.843	49.295	1205.35	0.00331853
processed_N21-MAX-TXRED-6.tif	KO	F	6	3.124	0.521	0.376	255	2.646	0.884	0.891	132.782	901.39	0.00665639
processed_N24-MAX-TXRED-1.tif	KO	F	12	9.17	0.764	1.291	255	3.046	0.892	0.884	194.858	831.187	0.0144372
processed_N24-MAX-TXRED-1.tif	KO	F	6	2.695	0.449	0.25	255	2.366	0.948	0.899	114.525	710.323	0.00844686
processed_N24-MAX-TXRED-1.tif	KO	F	64	47.239	0.738	3.959	255	3.281	0.761	0.836	188.219	1080.01	0.0592585
processed_N24-MAX-TXRED-1.tif	KO	F	48	33.735	0.703	3.202	255	2.961	0.874	0.882	179.215	1193.07	0.0402322
processed_N24-MAX-TXRED-1.tif	KO	F	74	28.306	0.383	1.014	255	2.193	0.912	0.875	97.541	1053.64	0.0702325
processed_N24-MAX-TXRED-1.tif	KO	F	62	40.436	0.652	3.958	255	3.344	0.655	0.773	166.31	2791.09	0.0222135
processed_N24-MAX-TXRED-1.tif	KO	F	12	8.904	0.742	0.749	255	3.003	0.867	0.885	189.215	1021.71	0.011745
processed_N24-MAX-TXRED-1.tif	KO	F	14	8.482	0.606	0.365	255	2.795	0.865	0.877	154.502	1188.15	0.011783
processed_N24-MAX-TXRED-2.tif	KO	F	31	23.729	0.765	1.553	255	3.094	0.888	0.886	195.19	2323.21	0.0133436
processed_N24-MAX-TXRED-2.tif	KO	F	69	53.621	0.777	1.861	255	3.163	0.843	0.872	198.163	1528.43	0.0451442
processed_N24-MAX-TXRED-2.tif	KO	F	18	14.895	0.828	0.9	255	3.27	0.871	0.893	211.013	2882.02	0.00624562
processed_N24-MAX-TXRED-2.tif	KO	F	23	15.77	0.686	1.19	255	2.81	0.896	0.87	174.84	1654.94	0.0138977
processed_N24-MAX-TXRED-2.tif	KO	F	10	2.304	0.23	0.159	255	2.109	0.671	0.786	58.756	1325.44	0.00754465
processed_N24-MAX-TXRED-2.tif	KO	F	19	18.699	0.984	1.004	255	3.536	0.859	0.88	250.959	1448.86	0.0131138
processed_N24-MAX-TXRED-2.tif	KO	F	8	4.944	0.618	0.271	255	2.804	0.892	0.898	157.596	1863.02	0.0042941
processed_N24-MAX-TXRED-2.tif	KO	F	1	0.414	0.414	0.034	255	2.332	0.957	0.891	105.562	1824.97	0.000547955
processed_N24-MAX-TXRED-3.tif	KO	F	17	12.778	0.752	0.613	255	3.144	0.843	0.885	191.675	1214.8	0.0139941
processed_N24-MAX-TXRED-3.tif	KO	F	3	2.14	0.713	0.428	255	3.053	0.958	0.921	181.912	2085.76	0.00143832
processed_N24-MAX-TXRED-3.tif	KO	F	1	0.773	0.773	0.062	255	3.267	0.91	0.925	197.182	499.949	0.0020002
processed_N24-MAX-TXRED-3.tif	KO	F	8	4.101	0.513	0.501	255	2.638	0.823	0.875	130.708	1237.57	0.00646428
processed_N24-MAX-TXRED-3.tif	KO	F	6	4.296	0.716	0.519	255	3.208	0.788	0.855	182.576	817.971	0.00733522
processed_N24-MAX-TXRED-3.tif	KO	F	24	12.536	0.522	0.807	255	2.54	0.9	0.881	133.197	828.375	0.0289724
processed_N24-MAX-TXRED-3.tif	KO	F	4	0.851	0.213	0.081	255	1.635	0.95	0.875	54.275	1553.11	0.00257548
processed_N24-MAX-TXRED-3.tif	KO	F	0	0	NaN	0	NaN	NaN	NaN	NaN	NaN	1051	0
processed_N24-MAX-TXRED-4.tif	KO	F	5	1.726	0.345	0.267	255	2.076	0.984	0.9	88.035	645.369	0.00774751
processed_N24-MAX-TXRED-4.tif	KO	F	0	0	NaN	0	NaN	NaN	NaN	NaN	NaN	647.689	0
processed_N24-MAX-TXRED-4.tif	KO	F	0	0	NaN	0	NaN	NaN	NaN	NaN	NaN	901.718	0
processed_N24-MAX-TXRED-4.tif	KO	F	4	1.836	0.459	0.21	255	2.582	0.85	0.859	117.015	621.351	0.00643759
processed_N24-MAX-TXRED-4.tif	KO	F	19	18.55	0.976	0.962	255	3.568	0.861	0.885	248.967	872.31	0.0217812
processed_N24-MAX-TXRED-4.tif	KO	F	32	43.256	1.352	2.428	255	4.286	0.797	0.878	344.695	1928.54	0.0165929
processed_N24-MAX-TXRED-4.tif	KO	F	1	0.586	0.586	0.022	255	2.759	0.967	0.926	149.38	1781.62	0.000561287
processed_N24-MAX-TXRED-4.tif	KO	F	14	19.316	1.38	1.562	255	4.253	0.865	0.896	351.826	2633.8	0.00531551
processed_N24-MAX-TXRED-5.tif	KO	F	7	2.343	0.335	0.289	255	2.07	0.928	0.877	85.36	1236.64	0.00566049
processed_N24-MAX-TXRED-5.tif	KO	F	8	4.733	0.592	0.251	255	2.419	0.925	0.876	150.874	809.981	0.00987678
processed_N24-MAX-TXRED-5.tif	KO	F	22	19.542	0.888	0.843	255	3.394	0.837	0.876	226.515	1889.06	0.011646
processed_N24-MAX-TXRED-5.tif	KO	F	26	13.981	0.538	3.396	255	2.684	0.852	0.876	137.123	2319.22	0.0112106
processed_N24-MAX-TXRED-5.tif	KO	F	54	29.915	0.554	1.301	255	2.719	0.874	0.873	141.266	411.75	0.131148
processed_N24-MAX-TXRED-5.tif	KO	F	47	37.437	0.797	2.197	255	3.2	0.856	0.878	203.115	2299.52	0.0204391
processed_N24-MAX-TXRED-5.tif	KO	F	32	23.089	0.722	1.473	255	2.909	0.915	0.893	183.987	1704.34	0.0187756
processed_N24-MAX-TXRED-5.tif	KO	F	38	27.244	0.717	1.797	255	2.948	0.91	0.897	182.82	1566.98	0.0242505
processed_N24-MAX-TXRED-6.tif	KO	F	1	0.156	0.156	0.008	255	1.53	0.838	0.833	39.835	1516.11	0.000659583
processed_N24-MAX-TXRED-6.tif	KO	F	0	0	NaN	0	NaN	NaN	NaN	NaN	NaN	1886.36	0
processed_N24-MAX-TXRED-6.tif	KO	F	5	1.828	0.366	0.247	255	2.09	0.983	0.906	93.213	1369.52	0.00365092
processed_N24-MAX-TXRED-6.tif	KO	F	0	0	NaN	0	NaN	NaN	NaN	NaN	NaN	739.614	0
processed_N24-MAX-TXRED-6.tif	KO	F	0	0	NaN	0	NaN	NaN	NaN	NaN	NaN	554.945	0
processed_N24-MAX-TXRED-6.tif	KO	F	4	1.742	0.435	0.168	255	2.641	0.777	0.862	111.039	1313.63	0.00304499
processed_N24-MAX-TXRED-6.tif	KO	F	22	14.708	0.669	1.43	255	3.127	0.843	0.869	170.475	1034.98	0.0212565
processed_N24-MAX-TXRED-6.tif	KO	F	3	0.984	0.328	0.092	255	2.204	0.853	0.847	83.653	1028.28	0.00291751
processed_N27-MAX-TXRED-1.tif	WT	F	3	0.359	0.12	0.023	255	1.194	0.988	0.877	30.54	1070.12	0.00280341
processed_N27-MAX-TXRED-1.tif	WT	F	8	4.038	0.505	0.379	255	2.622	0.892	0.896	128.716	1572.32	0.00508801
processed_N27-MAX-TXRED-1.tif	WT	F	13	4.835	0.372	0.218	255	2.036	0.931	0.87	94.837	1064.55	0.0122118
processed_N27-MAX-TXRED-1.tif	WT	F	25	9.56	0.382	0.582	255	2.139	0.892	0.859	97.515	2213.01	0.0112969
processed_N27-MAX-TXRED-1.tif	WT	F	29	12.614	0.435	0.975	255	2.279	0.918	0.884	110.919	1643.27	0.0176478
processed_N27-MAX-TXRED-1.tif	WT	F	23	15.036	0.654	1.365	255	2.933	0.868	0.88	166.7	1293.32	0.0177837
processed_N27-MAX-TXRED-1.tif	WT	F	4	2.499	0.625	0.489	255	3.206	0.76	0.881	159.339	1101.14	0.0036326
processed_N27-MAX-TXRED-1.tif	WT	F	5	2.289	0.458	0.199	255	2.296	0.905	0.877	116.716	511.29	0.00977919
processed_N27-MAX-TXRED-2.tif	WT	F	32	26.228	0.82	1.951	255	3.203	0.867	0.884	209.008	1147.52	0.0278862
processed_N27-MAX-TXRED-2.tif	WT	F	27	19.589	0.726	1.439	255	3.026	0.858	0.878	185.01	1344.37	0.0200838
processed_N27-MAX-TXRED-2.tif	WT	F	21	7.748	0.369	0.439	255	2.098	0.962	0.899	94.086	1361.27	0.0154268
processed_N27-MAX-TXRED-2.tif	WT	F	49	19.261	0.393	0.696	255	2.378	0.816	0.835	100.237	1765.88	0.0277482
processed_N27-MAX-TXRED-2.tif	WT	F	0	0	NaN	0	NaN	NaN	NaN	NaN	NaN	2766.89	0
processed_N27-MAX-TXRED-2.tif	WT	F	0	0	NaN	0	NaN	NaN	NaN	NaN	NaN	1386.46	0
processed_N27-MAX-TXRED-2.tif	WT	F	25	22.487	0.899	1.448	255	3.41	0.86	0.888	229.368	1021.1	0.0244835
processed_N27-MAX-TXRED-2.tif	WT	F	12	6.967	0.581	0.299	255	2.544	0.929	0.901	148.052	1553.1	0.00772648
processed_N27-MAX-TXRED-3.tif	WT	F	23	8.779	0.382	0.469	255	2.715	0.729	0.791	97.335	2326.68	0.00988535
processed_N27-MAX-TXRED-3.tif	WT	F	1	0.172	0.172	0.048	255	1.478	0.988	0.863	43.818	1871.72	0.000534269
processed_N27-MAX-TXRED-3.tif	WT	F	0	0	NaN	0	NaN	NaN	NaN	NaN	NaN	360.293	0
processed_N27-MAX-TXRED-3.tif	WT	F	2	1.312	0.656	0.119	255	3.358	0.648	0.79	167.306	1300.25	0.00153816
processed_N27-MAX-TXRED-3.tif	WT	F	16	8.873	0.555	0.529	255	2.747	0.834	0.849	141.413	1102.6	0.0145111
processed_N27-MAX-TXRED-3.tif	WT	F	1	0.305	0.305	0.024	255	2.28	0.736	0.812	77.678	1678.53	0.000595758
processed_N27-MAX-TXRED-3.tif	WT	F	3	1.218	0.406	0.11	255	2.266	0.92	0.869	103.57	1286.33	0.00233222
processed_N27-MAX-TXRED-3.tif	WT	F	0	0	NaN	0	NaN	NaN	NaN	NaN	NaN	1107.57	0
processed_N27-MAX-TXRED-4.tif	WT	F	0	0	NaN	0	NaN	NaN	NaN	NaN	NaN	2037.99	0
processed_N27-MAX-TXRED-4.tif	WT	F	9	2.718	0.302	0.152	255	2.028	0.874	0.86	77.014	798.077	0.0112771
processed_N27-MAX-TXRED-4.tif	WT	F	0	0	NaN	0	NaN	NaN	NaN	NaN	NaN	1790.29	0
processed_N27-MAX-TXRED-4.tif	WT	F	7	3.734	0.533	0.184	255	2.754	0.863	0.876	136.007	1612.98	0.0043398
processed_N27-MAX-TXRED-4.tif	WT	F	27	12.981	0.481	0.303	255	2.563	0.849	0.868	122.602	2026.67	0.0133223
processed_N27-MAX-TXRED-4.tif	WT	F	0	0	NaN	0	NaN	NaN	NaN	NaN	NaN	4277.85	0
processed_N27-MAX-TXRED-4.tif	WT	F	0	0	NaN	0	NaN	NaN	NaN	NaN	NaN	780.128	0
processed_N27-MAX-TXRED-4.tif	WT	F	7	2.296	0.328	0.128	255	2.063	0.916	0.876	83.653	2294.95	0.00305018
processed_N27-MAX-TXRED-5.tif	WT	F	0	0	NaN	0	NaN	NaN	NaN	NaN	NaN	1798.92	0
processed_N27-MAX-TXRED-5.tif	WT	F	3	3.288	1.096	0.35	255	4.073	0.823	0.875	279.507	1435.53	0.00208982
processed_N27-MAX-TXRED-5.tif	WT	F	23	7.74	0.337	0.244	255	2.088	0.919	0.884	85.818	940.459	0.0244561
processed_N27-MAX-TXRED-5.tif	WT	F	20	6.459	0.323	0.325	255	2.423	0.671	0.768	82.358	3178.08	0.00629311
processed_N27-MAX-TXRED-5.tif	WT	F	4	1.711	0.428	0.135	255	2.413	0.874	0.855	109.048	1986.1	0.002014
processed_N27-MAX-TXRED-5.tif	WT	F	2	0.351	0.176	0.021	255	1.463	0.989	0.843	44.814	1264.75	0.00158134
processed_N27-MAX-TXRED-5.tif	WT	F	12	5.233	0.436	0.606	255	2.34	0.874	0.881	111.205	1675.78	0.00716086
processed_N27-MAX-TXRED-5.tif	WT	F	16	5.733	0.358	0.368	255	2.137	0.932	0.894	91.371	863.804	0.0185227
processed_N27-MAX-TXRED-6.tif	WT	F	9	2.687	0.299	0.178	255	1.951	0.951	0.887	76.129	1558.02	0.00577656
processed_N27-MAX-TXRED-6.tif	WT	F	1	0.289	0.289	0.017	255	1.978	0.928	0.881	73.694	1512.86	0.000661
processed_N27-MAX-TXRED-6.tif	WT	F	0	0	NaN	0	NaN	NaN	NaN	NaN	NaN	1726.53	0
processed_N27-MAX-TXRED-6.tif	WT	F	48	16.731	0.349	1.033	255	2.68	0.648	0.757	88.881	1392.88	0.034461
processed_N27-MAX-TXRED-6.tif	WT	F	0	0	NaN	0	NaN	NaN	NaN	NaN	NaN	1620.19	0
processed_N27-MAX-TXRED-6.tif	WT	F	4	1.406	0.351	0.098	255	2.017	0.922	0.85	89.628	1428.38	0.00280037
processed_N27-MAX-TXRED-6.tif	WT	F	8	3.39	0.424	0.206	255	2.328	0.884	0.849	108.052	1436.44	0.00556932
processed_N27-MAX-TXRED-6.tif	WT	F	2	0.5	0.25	0.029	255	1.754	0.966	0.868	63.736	1649.3	0.00121264
processed_N29-MAX-TXRED-1.tif	WT	F	1	0.187	0.187	0.017	255	1.655	0.86	0.828	47.802	1723.74	0.000580133
processed_N29-MAX-TXRED-1.tif	WT	F	4	0.758	0.189	0.103	255	1.71	0.809	0.808	48.3	1073.05	0.00372768
processed_N29-MAX-TXRED-1.tif	WT	F	48	21.675	0.452	2.24	255	3.1	0.562	0.724	115.147	737.388	0.0650946
processed_N29-MAX-TXRED-1.tif	WT	F	25	10.006	0.4	1.085	255	2.749	0.64	0.752	102.057	967.515	0.0258394
processed_N29-MAX-TXRED-1.tif	WT	F	0	0	NaN	0	NaN	NaN	NaN	NaN	NaN	921.752	0
processed_N29-MAX-TXRED-1.tif	WT	F	0	0	NaN	0	NaN	NaN	NaN	NaN	NaN	1114.32	0
processed_N29-MAX-TXRED-1.tif	WT	F	27	11.708	0.434	1.107	255	2.897	0.616	0.764	110.578	690.289	0.0391141
processed_N29-MAX-TXRED-1.tif	WT	F	0	0	NaN	0	NaN	NaN	NaN	NaN	NaN	1057.26	0
processed_N29-MAX-TXRED-2.tif	WT	F	0	0	NaN	0	NaN	NaN	NaN	NaN	NaN	875.38	0
processed_N29-MAX-TXRED-2.tif	WT	F	3	1.304	0.435	0.11	255	2.942	0.748	0.806	110.873	1161.95	0.00258187
processed_N29-MAX-TXRED-2.tif	WT	F	4	1.109	0.277	0.07	255	2.061	0.8	0.814	70.707	1186.35	0.00337169
processed_N29-MAX-TXRED-2.tif	WT	F	8	1.757	0.22	0.07	255	2.068	0.697	0.748	56.018	1582.28	0.00505599
processed_N29-MAX-TXRED-2.tif	WT	F	0	0	NaN	0	NaN	NaN	NaN	NaN	NaN	2511.88	0
processed_N29-MAX-TXRED-2.tif	WT	F	0	0	NaN	0	NaN	NaN	NaN	NaN	NaN	378.735	0
processed_N29-MAX-TXRED-2.tif	WT	F	0	0	NaN	0	NaN	NaN	NaN	NaN	NaN	1061.43	0
processed_N29-MAX-TXRED-2.tif	WT	F	0	0	NaN	0	NaN	NaN	NaN	NaN	NaN	2123.19	0
processed_N29-MAX-TXRED-3.tif	WT	F	50	22.229	0.445	0.528	255	2.407	0.873	0.86	113.37	930.984	0.0537066
processed_N29-MAX-TXRED-3.tif	WT	F	60	31.618	0.527	1.012	255	3.65	0.537	0.737	134.376	4212.08	0.0142448
processed_N29-MAX-TXRED-3.tif	WT	F	0	0	NaN	0	NaN	NaN	NaN	NaN	NaN	3124.78	0
processed_N29-MAX-TXRED-3.tif	WT	F	0	0	NaN	0	NaN	NaN	NaN	NaN	NaN	1775.55	0
processed_N29-MAX-TXRED-3.tif	WT	F	5	1.914	0.383	0.167	255	2.14	0.941	0.884	97.595	2010.79	0.00248658
processed_N29-MAX-TXRED-3.tif	WT	F	0	0	NaN	0	NaN	NaN	NaN	NaN	NaN	1143.85	0
processed_N29-MAX-TXRED-3.tif	WT	F	3	0.578	0.193	0.044	255	1.527	0.973	0.874	49.129	672.223	0.00446281
processed_N29-MAX-TXRED-3.tif	WT	F	5	2.265	0.453	0.329	255	2.476	0.85	0.862	115.521	1304.8	0.00383201
processed_N29-MAX-TXRED-4.tif	WT	F	1	0.156	0.156	0.014	255	1.353	1	0.909	39.835	688.719	0.00145197
processed_N29-MAX-TXRED-4.tif	WT	F	0	0	NaN	0	NaN	NaN	NaN	NaN	NaN	1140.13	0
processed_N29-MAX-TXRED-4.tif	WT	F	9	6.514	0.724	0.701	255	3.766	0.589	0.75	184.568	882.987	0.0101927
processed_N29-MAX-TXRED-4.tif	WT	F	15	3.523	0.235	0.41	255	2.143	0.7	0.788	59.885	928.93	0.0161476
processed_N29-MAX-TXRED-4.tif	WT	F	0	0	NaN	0	NaN	NaN	NaN	NaN	NaN	860.149	0
processed_N29-MAX-TXRED-4.tif	WT	F	19	5.624	0.296	0.253	255	2.826	0.495	0.676	75.476	1131.01	0.0167992
processed_N29-MAX-TXRED-4.tif	WT	F	53	16.082	0.303	1.434	255	2.623	0.568	0.725	77.377	2219.28	0.0238816
processed_N29-MAX-TXRED-4.tif	WT	F	12	1.711	0.143	0.079	255	1.841	0.573	0.69	36.349	1121.61	0.010699
processed_N29-MAX-TXRED-5.tif	WT	F	10	3.007	0.301	0.103	255	2.131	0.819	0.839	76.682	2170.84	0.00460652
processed_N29-MAX-TXRED-5.tif	WT	F	58	24.299	0.419	0.863	255	2.971	0.581	0.745	106.833	2911.89	0.0199184
processed_N29-MAX-TXRED-5.tif	WT	F	0	0	NaN	0	NaN	NaN	NaN	NaN	NaN	2814.89	0
processed_N29-MAX-TXRED-5.tif	WT	F	18	6.233	0.346	0.182	255	2.75	0.564	0.728	88.3	2694.86	0.00667939
processed_N29-MAX-TXRED-5.tif	WT	F	0	0	NaN	0	NaN	NaN	NaN	NaN	NaN	3427.02	0
processed_N29-MAX-TXRED-5.tif	WT	F	35	20.175	0.576	1.901	255	3.606	0.558	0.744	146.99	613.408	0.0570583
processed_N29-MAX-TXRED-5.tif	WT	F	2	4.21	2.105	0.425	255	5.453	0.631	0.804	536.773	1061.13	0.00188477
processed_N29-MAX-TXRED-5.tif	WT	F	14	5.928	0.423	0.343	255	2.694	0.776	0.831	107.981	991.354	0.0141221
processed_N29-MAX-TXRED-6.tif	WT	F	15	5.897	0.393	0.341	255	2.298	0.818	0.84	100.251	1730.72	0.00866693
processed_N29-MAX-TXRED-6.tif	WT	F	2	0.367	0.184	0.023	255	1.577	0.906	0.841	46.806	1730.48	0.00115575
processed_N29-MAX-TXRED-6.tif	WT	F	0	0	NaN	0	NaN	NaN	NaN	NaN	NaN	1600.54	0
processed_N29-MAX-TXRED-6.tif	WT	F	0	0	NaN	0	NaN	NaN	NaN	NaN	NaN	1671.98	0
processed_N29-MAX-TXRED-6.tif	WT	F	0	0	NaN	0	NaN	NaN	NaN	NaN	NaN	1817.84	0
processed_N29-MAX-TXRED-6.tif	WT	F	5	0.875	0.175	0.029	255	2.265	0.461	0.627	44.615	281.296	0.0177749
processed_N29-MAX-TXRED-6.tif	WT	F	0	0	NaN	0	NaN	NaN	NaN	NaN	NaN	3038.41	0
processed_N29-MAX-TXRED-6.tif	WT	F	38	12.208	0.321	0.264	255	2.419	0.666	0.764	81.923	3635.24	0.0104532

## Sheet: spak_apical_intens
Exp	Localization	Genotype	ID	Sex	Value
1	T	WT	A1	F	122
1	A	WT	A1	F	120.75
1	T	WT	A1	F	103.431
1	A	WT	A1	F	115.71
1	T	WT	A1	F	101.453
1	A	WT	A1	F	105.889
1	T	WT	A1	F	101.311
1	A	WT	A1	F	114.924
1	T	WT	A1	F	90.88
1	A	WT	A1	F	91.163
1	T	WT	A1	F	110.362
1	A	WT	A1	F	123.387
1	T	WT	A1	F	99.006
1	A	WT	A1	F	114.472
1	T	WT	A1	F	98.46
1	A	WT	A1	F	112.004
1	T	WT	B1	F	97.931
1	A	WT	B1	F	108.616
1	T	WT	B1	F	100.658
1	A	WT	B1	F	101.349
1	T	WT	B1	F	92.295
1	A	WT	B1	F	87.512
1	T	WT	B1	F	115.314
1	A	WT	B1	F	120.028
1	T	WT	B1	F	226.915
1	A	WT	B1	F	301.79
1	T	WT	B1	F	174.053
1	A	WT	B1	F	277.905
1	T	WT	B1	F	97.521
1	A	WT	B1	F	69.367
1	T	WT	B1	F	164.146
1	A	WT	B1	F	163.149
1	T	WT	C1	F	219.672
1	A	WT	C1	F	278.6
1	T	WT	C1	F	177.301
1	A	WT	C1	F	211.969
1	T	WT	C1	F	223.229
1	A	WT	C1	F	280.693
1	T	WT	C1	F	168.493
1	A	WT	C1	F	200.485
1	T	WT	C1	F	80.524
1	A	WT	C1	F	85.626
1	T	WT	C1	F	82.499
1	A	WT	C1	F	71.608
1	T	WT	C1	F	109.346
1	A	WT	C1	F	155.126
1	T	WT	C1	F	66.458
1	A	WT	C1	F	13.012
1	T	KO	D1	F	113.813
1	A	KO	D1	F	127.656
1	T	KO	D1	F	113.527
1	A	KO	D1	F	112.276
1	T	KO	D1	F	87.493
1	A	KO	D1	F	79.058
1	T	KO	D1	F	111.172
1	A	KO	D1	F	124.91
1	T	KO	D1	F	97.912
1	A	KO	D1	F	116.372
1	T	KO	D1	F	130.459
1	A	KO	D1	F	106.045
1	T	KO	D1	F	119.756
1	A	KO	D1	F	140.79
1	T	KO	D1	F	114.153
1	A	KO	D1	F	113.339
1	T	KO	E1	F	102.955
1	A	KO	E1	F	102.76
1	T	KO	E1	F	107.051
1	A	KO	E1	F	115.537
1	T	KO	E1	F	111.386
1	A	KO	E1	F	122.737
1	T	KO	E1	F	111.915
1	A	KO	E1	F	122.708
1	T	KO	E1	F	107.176
1	A	KO	E1	F	111.142
1	T	KO	E1	F	103.222
1	A	KO	E1	F	108.074
1	T	KO	E1	F	123.771
1	A	KO	E1	F	130.353
1	T	KO	E1	F	120.137
1	A	KO	E1	F	116.961
1	T	KO	F1	F	121.952
1	A	KO	F1	F	121.38
1	T	KO	F1	F	110.806
1	A	KO	F1	F	112.538
1	T	KO	F1	F	96.329
1	A	KO	F1	F	95.38
1	T	KO	F1	F	96.673
1	A	KO	F1	F	95.681
1	T	KO	F1	F	101.124
1	A	KO	F1	F	92.601
1	T	KO	F1	F	100.394
1	A	KO	F1	F	109.5
1	T	KO	F1	F	89.03
1	A	KO	F1	F	76.893
1	T	KO	F1	F	93.976
1	A	KO	F1	F	94.445
1	T	WT	I1	M	145.72
1	A	WT	I1	M	117.494
1	T	WT	I1	M	118.381
1	A	WT	I1	M	233.745
1	T	WT	I1	M	260.404
1	A	WT	I1	M	216.405
1	T	WT	I1	M	32.092
1	A	WT	I1	M	140.451
1	T	WT	I1	M	125.048
1	A	WT	I1	M	100.576
1	T	WT	I1	M	109.695
1	A	WT	I1	M	266.226
1	T	WT	J1	M	-11.29
1	A	WT	J1	M	5.504
1	T	WT	J1	M	-43.921
1	A	WT	J1	M	163.002
1	T	WT	J1	M	100.671
1	A	WT	J1	M	230.963
1	T	WT	J1	M	127.323
1	A	WT	J1	M	143.041
1	T	WT	J1	M	138.589
1	A	WT	J1	M	-61.962
1	T	WT	J1	M	-75.291
1	A	WT	J1	M	212.583
1	T	KO	K1	M	64.188
1	A	KO	K1	M	6.784
1	T	KO	K1	M	139.294
1	A	KO	K1	M	107.875
1	T	KO	K1	M	155.244
1	A	KO	K1	M	142.07
1	T	KO	K1	M	180.147
1	A	KO	K1	M	242.656
1	T	KO	K1	M	173.421
1	A	KO	K1	M	246.98
1	T	KO	K1	M	175.518
1	A	KO	K1	M	86.234
1	T	KO	L1	M	42.3
1	A	KO	L1	M	96.196
1	T	KO	L1	M	100.969
1	A	KO	L1	M	132.7
1	T	KO	L1	M	145.648
1	A	KO	L1	M	141.029
1	T	KO	L1	M	101.482
1	A	KO	L1	M	141.728
1	T	KO	L1	M	153.493
1	A	KO	L1	M	56.323
1	T	KO	L1	M	16.941
1	A	KO	L1	M	59.42

## Sheet: pspak_apical_intens
Exp	Localization	Genotype	ID	Sex	Value
1	T	WT	A1	F	30.393
1	A	WT	A1	F	77.431
1	T	WT	A1	F	25.468
1	A	WT	A1	F	59.693
1	T	WT	A1	F	29.287
1	A	WT	A1	F	76.837
1	T	WT	A1	F	19.516
1	A	WT	A1	F	64.809
1	T	WT	A1	F	21.835
1	A	WT	A1	F	41.52
1	T	WT	A1	F	5.317
1	A	WT	A1	F	22.161
1	T	WT	A1	F	43.665
1	A	WT	A1	F	85.307
1	T	WT	A1	F	65.351
1	A	WT	A1	F	81.784
1	T	WT	A1	F	43.308
1	A	WT	A1	F	87.375
1	T	WT	A1	F	68.867
1	A	WT	A1	F	115.207
1	T	WT	A1	F	75.153
1	A	WT	A1	F	113.228
1	T	WT	A1	F	45.477
1	A	WT	A1	F	84.523
1	T	WT	A2	F	59.524
1	A	WT	A2	F	103.297
1	T	WT	A2	F	56.64
1	A	WT	A2	F	98.973
1	T	WT	A2	F	56.716
1	A	WT	A2	F	92.251
1	T	WT	A2	F	90.968
1	A	WT	A2	F	175.272
1	T	WT	A2	F	72.889
1	A	WT	A2	F	162.507
1	T	WT	A2	F	79.794
1	A	WT	A2	F	162.063
1	T	WT	A2	F	17.028
1	A	WT	A2	F	35.527
1	T	WT	A2	F	26.376
1	A	WT	A2	F	61.809
1	T	WT	A2	F	17.425
1	A	WT	A2	F	37.529
1	T	WT	A2	F	23.106
1	A	WT	A2	F	62.85
1	T	WT	A2	F	11.469
1	A	WT	A2	F	62.878
1	T	WT	A2	F	11.5
1	A	WT	A2	F	37.328
1	T	WT	A3	M	56.325
1	A	WT	A3	M	104.16
1	T	WT	A3	M	61.905
1	A	WT	A3	M	120.305
1	T	WT	A3	M	58.219
1	A	WT	A3	M	109.318
1	T	WT	A3	M	56.82
1	A	WT	A3	M	105.272
1	T	WT	A3	M	55.259
1	A	WT	A3	M	102.278
1	T	WT	A3	M	62.734
1	A	WT	A3	M	106.197
1	T	WT	A3	M	49.987
1	A	WT	A3	M	85.418
1	T	WT	A3	M	79.227
1	A	WT	A3	M	118.099
1	T	WT	A3	M	73.502
1	A	WT	A3	M	108.101
1	T	WT	A3	M	85.066
1	A	WT	A3	M	170.323
1	T	WT	A3	M	59.665
1	A	WT	A3	M	120.743
1	T	WT	A3	M	54.005
1	A	WT	A3	M	97.185
1	T	KO	B1	F	22.176
1	A	KO	B1	F	39.664
1	T	KO	B1	F	41.079
1	A	KO	B1	F	63.546
1	T	KO	B1	F	38.127
1	A	KO	B1	F	54.036
1	T	KO	B1	F	25.661
1	A	KO	B1	F	18.969
1	T	KO	B1	F	20.906
1	A	KO	B1	F	25.85
1	T	KO	B1	F	10.183
1	A	KO	B1	F	30.692
1	T	KO	B1	F	28.521
1	A	KO	B1	F	38.265
1	T	KO	B1	F	23.061
1	A	KO	B1	F	31.692
1	T	KO	B1	F	16.88
1	A	KO	B1	F	15.207
1	T	KO	B1	F	15.015
1	A	KO	B1	F	44.67
1	T	KO	B1	F	13.408
1	A	KO	B1	F	24.792
1	T	KO	B1	F	13.888
1	A	KO	B1	F	11.074
1	T	KO	B2	F	43.918
1	A	KO	B2	F	77.971
1	T	KO	B2	F	48.604
1	A	KO	B2	F	83.926
1	T	KO	B2	F	45.802
1	A	KO	B2	F	84.132
1	T	KO	B2	F	6.043
1	A	KO	B2	F	-9.434
1	T	KO	B2	F	29.124
1	A	KO	B2	F	92.538
1	T	KO	B2	F	5.854
1	A	KO	B2	F	8.815
1	T	KO	B2	F	19.164
1	A	KO	B2	F	12.599
1	T	KO	B2	F	31.603
1	A	KO	B2	F	35.792
1	T	KO	B2	F	14.326
1	A	KO	B2	F	-12.98
1	T	KO	B2	F	48.362
1	A	KO	B2	F	82.869
1	T	KO	B2	F	40.066
1	A	KO	B2	F	79.324
1	T	KO	B2	F	39.473
1	A	KO	B2	F	79.175
1	T	KO	B3	M	24.501
1	A	KO	B3	M	20.182
1	T	KO	B3	M	16.527
1	A	KO	B3	M	27.376
1	T	KO	B3	M	2.146
1	A	KO	B3	M	9.847
1	T	KO	B3	M	4.159
1	A	KO	B3	M	1.043
1	T	KO	B3	M	5.587
1	A	KO	B3	M	1.901
1	T	KO	B3	M	5.327
1	A	KO	B3	M	31.153
1	T	KO	B3	M	29.922
1	A	KO	B3	M	17.156
1	T	KO	B3	M	31.747
1	A	KO	B3	M	27.284
1	T	KO	B3	M	39.272
1	A	KO	B3	M	16.86
1	T	KO	B3	M	31.248
1	A	KO	B3	M	57.013
1	T	KO	B3	M	23.317
1	A	KO	B3	M	38.304
1	T	KO	B3	M	2.326
1	A	KO	B3	M	6.674
2	T	KO	S4	F	136.854
2	A	KO	S4	F	220.467
2	T	KO	S4	F	193.017
2	A	KO	S4	F	81.818
2	T	KO	S4	F	21.097
2	A	KO	S4	F	104
2	T	KO	S4	F	-75.245
2	A	KO	S4	F	137.28
2	T	KO	S5	M	106.944
2	A	KO	S5	M	78.388
2	T	KO	S5	M	84.438
2	A	KO	S5	M	97.812
2	T	KO	S5	M	-6.134
2	A	KO	S5	M	114.788
2	T	KO	S5	M	159.037
2	A	KO	S5	M	121.36
2	T	KO	S6	F	247.714
2	A	KO	S6	F	20.755
2	T	KO	S6	F	-10.92
2	A	KO	S6	F	74.512
2	T	KO	S6	F	85.779
2	A	KO	S6	F	128.078
2	T	KO	S6	F	170.322
2	A	KO	S6	F	87.468
2	T	KO	S7	M	103.667
2	A	KO	S7	M	8.69
2	T	KO	S7	M	144.757
2	A	KO	S7	M	32.385
2	T	KO	S7	M	292.383
2	A	KO	S7	M	120.402
2	T	WT	S8	F	-15.36
2	A	WT	S8	F	116.396
2	T	WT	S8	F	259.33
2	A	WT	S8	F	173.617
2	T	WT	S8	F	370.99
2	A	WT	S8	F	154.675
2	T	WT	S8	F	-159.796
2	A	WT	S8	F	162.281
2	T	WT	S8	F	262.219
2	A	WT	S9	M	168.904
2	T	WT	S9	M	272.902
2	A	WT	S9	M	35.871
2	T	WT	S9	M	21.736
2	A	WT	S9	M	193.466
2	T	WT	S9	M	445.097
2	A	WT	S9	M	189.573
2	T	WT	S9	M	471.02
2	A	WT	S9	M	212.043
2	T	WT	S10	F	-21.909
2	A	WT	S10	F	174.929
2	T	WT	S10	F	371.15
2	A	WT	S10	F	203.474
2	T	WT	S10	F	394.121
2	A	WT	S10	F	78.86
2	T	WT	S10	F	-46.952
2	A	WT	S10	F	224.245
2	T	WT	S10	F	348.207
2	A	WT	S11	M	212.229
2	T	WT	S11	M	253.558
2	A	WT	S11	M	168.669
2	T	WT	S11	M	-47.599
2	A	WT	S11	M	171.685
2	T	WT	S11	M	336.191
2	A	WT	S11	M	194.235
2	T	WT	S11	M	367.113
2	A	WT	S11	M	175.614
